# Supplementary material for: N-(4-Bromo­phen­yl)-2-(naphthalen-1-yl)acetamide
Source: Acta Crystallogr Sect E Struct Rep Online. 2011 Oct 12;67(Pt 11):o2926–7. doi: 10.1107/S1600536811041110 (PMC3247340; doi:10.1107/S1600536811041110)
Supplement: Supplementary file 1 [file e-67-o2926-sup1.cif]

##############################################################################
#                                                                            #
# This CIF contains the data in a paper accepted for publication in          #
# Acta Crystallographica Section E. It conforms to the requirements of       #
# Notes for Authors for Acta Crystallographica Section E, and has been       #
# peer reviewed under the auspices of the IUCr Commission on Journals.       #
#                                                                            #
# Full details of the Crystallographic Information File format               #
# are given in the paper "The Crystallographic Information File (CIF):       #
# a New Standard Archive File for Crystallography" by S. R. Hall, F. H.      #
# Allen and I. D. Brown [Acta Cryst. (1991), A47, 655-685].                  #
#                                                                            #
# The current version of the core CIF dictionary is obtainable from          #
# ftp://ftp.iucr.org/pub/cif_core.dic.                                       #
#                                                                            #
# Software is freely available for graphical display of the structure(s)     #
# in this CIF. For information consult the CIF software page                 #
# http://www.iucr.org/resources/cif/software.                                #
#                                                                            #
# This file may be used for bona fide research purposes within the           #
# scientific community so long as proper attribution is given to the journal # 
# article from which it was obtained.                                        #
#                                                                            #
##############################################################################
data_global
_audit_creation_method     'form.cif (version 2.0)'
_journal_data_validation_number     ?
_journal_date_recd_electronic     2011-10-03
_journal_date_accepted     2011-10-06
_journal_name_full     'Acta Crystallographica, Section E'
_journal_year     2011
_journal_volume     67
_journal_issue     11
_journal_page_first     o2926
_journal_page_last     o2927
_journal_paper_category     QO
_journal_coeditor_code     IS2786
_publ_contact_author_name     'Prof. Fun, Hoong-Kun'
_publ_contact_author_address
;
      X-ray Crystallography Unit
      School of Physics
      Universiti Sains Malaysia
      11800 USM, Penang
      MALAYSIA
;
_publ_contact_author_email     'hkfun@usm.my'
_publ_contact_author_fax     '604 6579150'
_publ_contact_author_phone     '604 6533652'
_publ_section_title
;
<i>N</i>-(4-Bromophenyl)-2-(naphthalen-1-yl)acetamide
;
loop_
    _publ_author_name
    _publ_author_footnote
    _publ_author_address
    'Hoong-Kun Fun'
;
      Thomson Reuters ResearcherID: A-3561-2009.
;
;     X-ray Crystallography Unit
      School of Physics
      Universiti Sains Malaysia
      11800 USM, Penang
      Malaysia
;
    'Ching Kheng Quah'
;
      Thomson Reuters ResearcherID: A-5525-2009.
;
;
      X-ray Crystallography Unit
      School of Physics
      Universiti Sains Malaysia
      11800 USM, Penang
      Malaysia
;
    'B. Narayana' ?
;
      Department of Studies in Chemistry
      Mangalore University
      Mangalagangotri 574 199
      Mangalore, India
;
    'Prakash S. Nayak' ?
;
      Department of Studies in Chemistry
      Mangalore University
      Mangalagangotri 574 199
      Mangalore, India
;
    'B. K. Sarojini' ?
;
      Department of Chemistry
      P. A. College of Engineering
      Nadupadavu, Montepadavu, PO,
      Mangalore 574 153, India
;
data_I
_audit_creation_method     SHELXL-97
_chemical_name_systematic
;
<i>N</i>-(4-Bromophenyl)-2-(naphthalen-1-yl)acetamide
;
_chemical_name_common     ?
_chemical_formula_moiety     'C18 H14 Br N O'
_chemical_formula_sum     'C18 H14 Br N O'
_chemical_formula_iupac     'C18 H14 Br N O'
_chemical_formula_weight     340.21
_chemical_melting_point     ?
_symmetry_cell_setting     orthorhombic
_symmetry_space_group_name_H-M     'P b c a'
_symmetry_space_group_name_Hall     '-P 2ac 2ab'
loop_
    _symmetry_equiv_pos_as_xyz
    'x, y, z'
    '-x+1/2, -y, z+1/2'
    'x+1/2, -y+1/2, -z'
    '-x, y+1/2, -z+1/2'
    '-x, -y, -z'
    'x-1/2, y, -z-1/2'
    '-x-1/2, y-1/2, z'
    'x, -y-1/2, z-1/2'
_cell_length_a     12.6837(11)
_cell_length_b     9.4047(11)
_cell_length_c     25.641(3)
_cell_angle_alpha     90.00
_cell_angle_beta     90.00
_cell_angle_gamma     90.00
_cell_volume     3058.6(6)
_cell_formula_units_Z     8
_cell_measurement_reflns_used     3596
_cell_measurement_theta_min     2.26
_cell_measurement_theta_max     21.04
_cell_measurement_temperature     296
_exptl_crystal_description     'block'
_exptl_crystal_colour     'colourless'
_exptl_crystal_size_max     0.397
_exptl_crystal_size_mid     0.303
_exptl_crystal_size_min     0.277
_exptl_crystal_density_diffrn     1.478
_exptl_crystal_density_meas     ?
_exptl_crystal_density_method     'not measured'
_exptl_crystal_F_000     1376
_exptl_absorpt_coefficient_mu     2.686
_exptl_absorpt_correction_type     multi-scan
_exptl_absorpt_process_details     '(<i>SADABS</i>; Bruker, 2009)'
_exptl_absorpt_correction_T_min     0.4153
_exptl_absorpt_correction_T_max     0.5233
_exptl_special_details     ?
_diffrn_ambient_temperature     296
_diffrn_radiation_type     MoK\a
_diffrn_radiation_wavelength     0.71073
_diffrn_radiation_source     'fine-focus sealed tube'
_diffrn_radiation_monochromator     graphite
_diffrn_measurement_device_type
;
Bruker SMART APEXII DUO CCD area-detector
;
_diffrn_measurement_method     '\f and \w'
_diffrn_detector_area_resol_mean     ?
_diffrn_reflns_number     18691
_diffrn_reflns_av_R_equivalents     0.0462
_diffrn_reflns_av_sigmaI/netI     0.0522
_diffrn_reflns_theta_min     1.59
_diffrn_reflns_theta_max     26.00
_diffrn_reflns_theta_full     26.00
_diffrn_measured_fraction_theta_max     0.998
_diffrn_measured_fraction_theta_full     0.998
_diffrn_reflns_limit_h_min     -15
_diffrn_reflns_limit_h_max     15
_diffrn_reflns_limit_k_min     -11
_diffrn_reflns_limit_k_max     11
_diffrn_reflns_limit_l_min     -29
_diffrn_reflns_limit_l_max     31
_diffrn_standards_number     0
_diffrn_standards_interval_count     .
_diffrn_standards_interval_time     .
_diffrn_standards_decay_%     ?
_refine_special_details
;
 Refinement of F^2^ against ALL reflections.  The weighted R-factor wR and
 goodness of fit S are based on F^2^, conventional R-factors R are based
 on F, with F set to zero for negative F^2^. The threshold expression of
 F^2^ > 2sigma(F^2^) is used only for calculating R-factors(gt) etc. and is
 not relevant to the choice of reflections for refinement.  R-factors based
 on F^2^ are statistically about twice as large as those based on F, and R-
 factors based on ALL data will be even larger.
;
_reflns_number_total     2999
_reflns_number_gt     1864
_reflns_threshold_expression     I>2\s(I)
_refine_ls_structure_factor_coef     Fsqd
_refine_ls_matrix_type     full
_refine_ls_R_factor_all     0.0876
_refine_ls_R_factor_gt     0.0513
_refine_ls_wR_factor_gt     0.1489
_refine_ls_wR_factor_ref     0.1820
_refine_ls_goodness_of_fit_ref     1.019
_refine_ls_restrained_S_all     1.019
_refine_ls_number_reflns     2999
_refine_ls_number_parameters     184
_refine_ls_number_restraints     0
_refine_ls_hydrogen_treatment     constr
_refine_ls_weighting_scheme     calc
_refine_ls_weighting_details
         'calc w=1/[\s^2^(Fo^2^)+(0.0810P)^2^+1.7994P] where P=(Fo^2^+2Fc^2^)/3'
_atom_sites_solution_hydrogens     geom
_atom_sites_solution_primary     direct
_atom_sites_solution_secondary     difmap
_refine_ls_shift/su_max     0.001
_refine_ls_shift/su_mean     0.001
_refine_diff_density_max     0.374
_refine_diff_density_min     -0.533
_refine_ls_extinction_method     none
_refine_ls_extinction_coef     ?
loop_
    _atom_type_symbol
    _atom_type_description
    _atom_type_scat_dispersion_real
    _atom_type_scat_dispersion_imag
    _atom_type_scat_source
    'C' 'C' 0.0033 0.0016
                         'International Tables Vol C Tables 4.2.6.8 and 6.1.1.4'
    'H' 'H' 0.0000 0.0000
                         'International Tables Vol C Tables 4.2.6.8 and 6.1.1.4'
    'N' 'N' 0.0061 0.0033
                         'International Tables Vol C Tables 4.2.6.8 and 6.1.1.4'
    'O' 'O' 0.0106 0.0060
                         'International Tables Vol C Tables 4.2.6.8 and 6.1.1.4'
    'Br' 'Br' -0.2901 2.4595
                         'International Tables Vol C Tables 4.2.6.8 and 6.1.1.4'
_computing_data_collection     'APEX2 (Bruker, 2009)'
_computing_cell_refinement     'SAINT (Bruker, 2009)'
_computing_data_reduction     'SAINT (Bruker, 2009)'
_computing_structure_solution     'SHELXTL (Sheldrick, 2008)'
_computing_structure_refinement     'SHELXTL (Sheldrick, 2008)'
_computing_molecular_graphics     'SHELXTL (Sheldrick, 2008)'
_computing_publication_material
                             'SHELXTL (Sheldrick, 2008) and PLATON (Spek, 2009)'
loop_
    _atom_site_type_symbol
    _atom_site_label
    _atom_site_fract_x
    _atom_site_fract_y
    _atom_site_fract_z
    _atom_site_U_iso_or_equiv
    _atom_site_adp_type
    _atom_site_calc_flag
    _atom_site_refinement_flags
    _atom_site_occupancy
    _atom_site_symmetry_multiplicity
    _atom_site_disorder_assembly
    _atom_site_disorder_group
    Br Br1 0.68647(5) 0.59626(9) 0.26162(3) 0.1354(4) Uani d . 1 1 . .
    O O1 0.2893(2) 0.3465(2) 0.09635(13) 0.0798(8) Uani d . 1 1 . .
    N N1 0.3185(2) 0.5799(3) 0.11054(13) 0.0606(7) Uani d . 1 1 . .
    H H1N1 0.2943 0.6557 0.1026 0.073 Uiso d R 1 1 . .
    C C1 0.0129(3) 0.4200(4) 0.07382(18) 0.0776(11) Uani d . 1 1 . .
    C C2 0.0061(4) 0.5306(5) 0.11333(19) 0.0917(13) Uani d . 1 1 . .
    H H2A 0.0608 0.5956 0.1175 0.110 Uiso calc R 1 1 . .
    C C3 -0.0795(5) 0.5381(7) 0.1437(2) 0.1183(18) Uani d . 1 1 . .
    H H3A -0.0837 0.6095 0.1687 0.142 Uiso calc R 1 1 . .
    C C4 -0.1616(5) 0.4428(8) 0.1390(3) 0.1343(16) Uani d . 1 1 . .
    H H4A -0.2200 0.4522 0.1606 0.161 Uiso calc R 1 1 . .
    C C5 -0.1592(5) 0.3370(9) 0.1039(3) 0.1343(16) Uani d . 1 1 . .
    H H5A -0.2151 0.2734 0.1015 0.161 Uiso calc R 1 1 . .
    C C6 -0.0718(3) 0.3231(5) 0.07082(19) 0.0889(13) Uani d . 1 1 . .
    C C7 -0.0643(5) 0.2134(6) 0.0329(3) 0.1152(19) Uani d . 1 1 . .
    H H7A -0.1179 0.1463 0.0306 0.138 Uiso calc R 1 1 . .
    C C8 0.0194(6) 0.2039(6) -0.0004(2) 0.1104(17) Uani d . 1 1 . .
    H H8A 0.0219 0.1337 -0.0260 0.133 Uiso calc R 1 1 . .
    C C9 0.1015(4) 0.3026(4) 0.00486(18) 0.0880(12) Uani d . 1 1 . .
    H H9A 0.1595 0.2944 -0.0171 0.106 Uiso calc R 1 1 . .
    C C10 0.1007(3) 0.4098(4) 0.04051(16) 0.0719(10) Uani d . 1 1 . .
    C C11 0.1911(3) 0.5111(4) 0.04556(17) 0.0749(10) Uani d . 1 1 . .
    H H11A 0.1636 0.6049 0.0534 0.090 Uiso calc R 1 1 . .
    H H11B 0.2272 0.5167 0.0123 0.090 Uiso calc R 1 1 . .
    C C12 0.2695(3) 0.4708(3) 0.08686(15) 0.0604(8) Uani d . 1 1 . .
    C C13 0.4021(3) 0.5751(3) 0.14681(13) 0.0573(8) Uani d . 1 1 . .
    C C14 0.4212(3) 0.6974(4) 0.17541(16) 0.0740(10) Uani d . 1 1 . .
    H H14A 0.3773 0.7759 0.1716 0.089 Uiso calc R 1 1 . .
    C C15 0.5052(4) 0.7029(5) 0.20955(17) 0.0906(13) Uani d . 1 1 . .
    H H15A 0.5180 0.7851 0.2287 0.109 Uiso calc R 1 1 . .
    C C16 0.5701(3) 0.5868(5) 0.21535(18) 0.0838(12) Uani d . 1 1 . .
    C C17 0.5511(3) 0.4651(5) 0.18744(18) 0.0819(11) Uani d . 1 1 . .
    H H17A 0.5950 0.3866 0.1915 0.098 Uiso calc R 1 1 . .
    C C18 0.4673(3) 0.4587(4) 0.15334(16) 0.0707(10) Uani d . 1 1 . .
    H H18A 0.4545 0.3758 0.1346 0.085 Uiso calc R 1 1 . .
loop_
    _atom_site_aniso_label
    _atom_site_aniso_U_11
    _atom_site_aniso_U_22
    _atom_site_aniso_U_33
    _atom_site_aniso_U_12
    _atom_site_aniso_U_13
    _atom_site_aniso_U_23
    Br1 0.1139(5) 0.1942(8) 0.0981(5) -0.0291(4) -0.0306(3) -0.0162(4)
    O1 0.0801(16) 0.0393(12) 0.120(2) -0.0026(10) -0.0274(15) 0.0069(13)
    N1 0.0672(16) 0.0380(12) 0.077(2) -0.0013(11) 0.0057(14) 0.0018(13)
    C1 0.069(2) 0.082(3) 0.082(3) 0.0096(19) -0.017(2) 0.011(2)
    C2 0.089(3) 0.090(3) 0.096(3) 0.015(2) -0.002(3) -0.005(3)
    C3 0.112(4) 0.123(4) 0.120(4) 0.025(3) 0.013(3) -0.014(4)
    C4 0.087(2) 0.174(5) 0.143(4) -0.001(3) -0.005(3) 0.002(3)
    C5 0.087(2) 0.174(5) 0.143(4) -0.001(3) -0.005(3) 0.002(3)
    C6 0.079(3) 0.088(3) 0.100(3) -0.006(2) -0.035(2) 0.013(3)
    C7 0.110(4) 0.099(4) 0.137(5) -0.015(3) -0.061(4) 0.005(4)
    C8 0.136(5) 0.088(3) 0.107(4) 0.014(3) -0.048(4) -0.014(3)
    C9 0.113(3) 0.070(2) 0.081(3) 0.011(2) -0.027(2) -0.005(2)
    C10 0.082(2) 0.064(2) 0.070(2) 0.0090(18) -0.018(2) 0.013(2)
    C11 0.085(2) 0.057(2) 0.082(3) -0.0006(17) -0.005(2) 0.011(2)
    C12 0.0600(18) 0.0450(17) 0.076(2) -0.0011(14) 0.0071(16) 0.0031(17)
    C13 0.0647(18) 0.0478(16) 0.059(2) -0.0103(14) 0.0104(16) 0.0009(15)
    C14 0.090(3) 0.061(2) 0.071(2) -0.0100(18) 0.014(2) -0.0094(19)
    C15 0.108(3) 0.091(3) 0.073(3) -0.027(3) 0.013(2) -0.024(2)
    C16 0.078(3) 0.106(3) 0.068(3) -0.019(2) 0.002(2) -0.003(2)
    C17 0.072(2) 0.081(2) 0.093(3) -0.0039(19) -0.003(2) 0.003(2)
    C18 0.072(2) 0.0562(18) 0.084(3) -0.0029(16) -0.0043(19) -0.0047(19)
_geom_special_details
;
 All esds (except the esd in the dihedral angle between two l.s. planes)
 are estimated using the full covariance matrix.  The cell esds are taken
 into account individually in the estimation of esds in distances, angles
 and torsion angles; correlations between esds in cell parameters are only
 used when they are defined by crystal symmetry.  An approximate (isotropic)
 treatment of cell esds is used for estimating esds involving l.s. planes.
;
loop_
    _geom_bond_atom_site_label_1
    _geom_bond_atom_site_label_2
    _geom_bond_site_symmetry_2
    _geom_bond_distance
    _geom_bond_publ_flag
    Br1 C16 . 1.896(4) ?
    O1 C12 . 1.220(4) ?
    N1 C12 . 1.345(4) ?
    N1 C13 . 1.410(5) ?
    N1 H1N1 . 0.8031 ?
    C1 C10 . 1.407(6) ?
    C1 C6 . 1.411(6) ?
    C1 C2 . 1.455(6) ?
    C2 C3 . 1.337(7) ?
    C2 H2A . 0.9300 ?
    C3 C4 . 1.379(8) ?
    C3 H3A . 0.9300 ?
    C4 C5 . 1.342(10) ?
    C4 H4A . 0.9300 ?
    C5 C6 . 1.401(8) ?
    C5 H5A . 0.9300 ?
    C6 C7 . 1.421(8) ?
    C7 C8 . 1.366(8) ?
    C7 H7A . 0.9300 ?
    C8 C9 . 1.402(8) ?
    C8 H8A . 0.9300 ?
    C9 C10 . 1.361(6) ?
    C9 H9A . 0.9300 ?
    C10 C11 . 1.496(5) ?
    C11 C12 . 1.501(5) ?
    C11 H11A . 0.9700 ?
    C11 H11B . 0.9700 ?
    C13 C18 . 1.382(5) ?
    C13 C14 . 1.385(5) ?
    C14 C15 . 1.380(6) ?
    C14 H14A . 0.9300 ?
    C15 C16 . 1.374(7) ?
    C15 H15A . 0.9300 ?
    C16 C17 . 1.371(6) ?
    C17 C18 . 1.378(6) ?
    C17 H17A . 0.9300 ?
    C18 H18A . 0.9300 ?
loop_
    _geom_angle_atom_site_label_1
    _geom_angle_atom_site_label_2
    _geom_angle_atom_site_label_3
    _geom_angle_site_symmetry_1
    _geom_angle_site_symmetry_3
    _geom_angle
    _geom_angle_publ_flag
    C12 N1 C13 . . 128.4(3) ?
    C12 N1 H1N1 . . 112.7 ?
    C13 N1 H1N1 . . 119.0 ?
    C10 C1 C6 . . 121.7(4) ?
    C10 C1 C2 . . 121.2(4) ?
    C6 C1 C2 . . 117.1(4) ?
    C3 C2 C1 . . 119.4(5) ?
    C3 C2 H2A . . 120.3 ?
    C1 C2 H2A . . 120.3 ?
    C2 C3 C4 . . 121.9(6) ?
    C2 C3 H3A . . 119.1 ?
    C4 C3 H3A . . 119.1 ?
    C5 C4 C3 . . 121.5(7) ?
    C5 C4 H4A . . 119.2 ?
    C3 C4 H4A . . 119.2 ?
    C4 C5 C6 . . 119.5(6) ?
    C4 C5 H5A . . 120.2 ?
    C6 C5 H5A . . 120.2 ?
    C5 C6 C1 . . 120.6(5) ?
    C5 C6 C7 . . 122.4(5) ?
    C1 C6 C7 . . 117.1(5) ?
    C8 C7 C6 . . 121.9(5) ?
    C8 C7 H7A . . 119.1 ?
    C6 C7 H7A . . 119.1 ?
    C7 C8 C9 . . 118.3(5) ?
    C7 C8 H8A . . 120.9 ?
    C9 C8 H8A . . 120.9 ?
    C10 C9 C8 . . 123.4(6) ?
    C10 C9 H9A . . 118.3 ?
    C8 C9 H9A . . 118.3 ?
    C9 C10 C1 . . 117.7(4) ?
    C9 C10 C11 . . 121.6(4) ?
    C1 C10 C11 . . 120.7(4) ?
    C10 C11 C12 . . 114.1(3) ?
    C10 C11 H11A . . 108.7 ?
    C12 C11 H11A . . 108.7 ?
    C10 C11 H11B . . 108.7 ?
    C12 C11 H11B . . 108.7 ?
    H11A C11 H11B . . 107.6 ?
    O1 C12 N1 . . 123.1(3) ?
    O1 C12 C11 . . 121.3(3) ?
    N1 C12 C11 . . 115.6(3) ?
    C18 C13 C14 . . 119.2(4) ?
    C18 C13 N1 . . 123.7(3) ?
    C14 C13 N1 . . 117.0(3) ?
    C15 C14 C13 . . 120.1(4) ?
    C15 C14 H14A . . 119.9 ?
    C13 C14 H14A . . 119.9 ?
    C16 C15 C14 . . 120.1(4) ?
    C16 C15 H15A . . 120.0 ?
    C14 C15 H15A . . 120.0 ?
    C17 C16 C15 . . 120.1(4) ?
    C17 C16 Br1 . . 120.1(4) ?
    C15 C16 Br1 . . 119.8(3) ?
    C16 C17 C18 . . 120.2(4) ?
    C16 C17 H17A . . 119.9 ?
    C18 C17 H17A . . 119.9 ?
    C17 C18 C13 . . 120.3(4) ?
    C17 C18 H18A . . 119.9 ?
    C13 C18 H18A . . 119.9 ?
loop_
    _geom_torsion_atom_site_label_1
    _geom_torsion_atom_site_label_2
    _geom_torsion_atom_site_label_3
    _geom_torsion_atom_site_label_4
    _geom_torsion_site_symmetry_1
    _geom_torsion_site_symmetry_2
    _geom_torsion_site_symmetry_3
    _geom_torsion_site_symmetry_4
    _geom_torsion
    _geom_torsion_publ_flag
    C10 C1 C2 C3 . . . . 178.9(4) ?
    C6 C1 C2 C3 . . . . -1.7(6) ?
    C1 C2 C3 C4 . . . . 0.6(8) ?
    C2 C3 C4 C5 . . . . 0.6(11) ?
    C3 C4 C5 C6 . . . . -0.5(11) ?
    C4 C5 C6 C1 . . . . -0.6(9) ?
    C4 C5 C6 C7 . . . . 180.0(6) ?
    C10 C1 C6 C5 . . . . -178.9(5) ?
    C2 C1 C6 C5 . . . . 1.7(6) ?
    C10 C1 C6 C7 . . . . 0.5(6) ?
    C2 C1 C6 C7 . . . . -178.9(4) ?
    C5 C6 C7 C8 . . . . 177.6(5) ?
    C1 C6 C7 C8 . . . . -1.9(7) ?
    C6 C7 C8 C9 . . . . 2.5(8) ?
    C7 C8 C9 C10 . . . . -1.9(7) ?
    C8 C9 C10 C1 . . . . 0.6(6) ?
    C8 C9 C10 C11 . . . . 178.7(4) ?
    C6 C1 C10 C9 . . . . 0.0(5) ?
    C2 C1 C10 C9 . . . . 179.4(4) ?
    C6 C1 C10 C11 . . . . -178.0(3) ?
    C2 C1 C10 C11 . . . . 1.3(5) ?
    C9 C10 C11 C12 . . . . -95.0(4) ?
    C1 C10 C11 C12 . . . . 83.0(4) ?
    C13 N1 C12 O1 . . . . 3.8(6) ?
    C13 N1 C12 C11 . . . . -173.5(3) ?
    C10 C11 C12 O1 . . . . 34.1(5) ?
    C10 C11 C12 N1 . . . . -148.6(3) ?
    C12 N1 C13 C18 . . . . 18.9(5) ?
    C12 N1 C13 C14 . . . . -164.0(3) ?
    C18 C13 C14 C15 . . . . 0.7(5) ?
    N1 C13 C14 C15 . . . . -176.5(3) ?
    C13 C14 C15 C16 . . . . -0.1(6) ?
    C14 C15 C16 C17 . . . . -0.3(6) ?
    C14 C15 C16 Br1 . . . . 179.1(3) ?
    C15 C16 C17 C18 . . . . 0.2(7) ?
    Br1 C16 C17 C18 . . . . -179.2(3) ?
    C16 C17 C18 C13 . . . . 0.4(6) ?
    C14 C13 C18 C17 . . . . -0.8(6) ?
    N1 C13 C18 C17 . . . . 176.2(4) ?
loop_
    _geom_hbond_atom_site_label_D
    _geom_hbond_atom_site_label_H
    _geom_hbond_atom_site_label_A
    _geom_hbond_site_symmetry_A
    _geom_hbond_distance_DH
    _geom_hbond_distance_HA
    _geom_hbond_distance_DA
    _geom_hbond_angle_DHA
    _geom_hbond_publ_flag
    N1 H1N1 O1 7_665 0.80 2.09 2.879(3) 167 yes
    C11 H11A O1 7_665 0.97 2.59 3.422(4) 143 yes
