# Supplementary material for: N-(4-Bromo­phen­yl)-2-(naphthalen-1-yl)acetamide
Source: Acta Crystallogr Sect E Struct Rep Online. 2011 Oct 12;67(Pt 11):o2926–7. doi: 10.1107/S1600536811041110 (PMC3247340; doi:10.1107/S1600536811041110)
Supplement: Supplementary file 2 [file e-67-o2926-Isup2.hkl]

# 
# h,k,l, Fc-squared, Fo-squared, sigma(Fo-squared) and status flag 
# 
data_I
_shelx_title ' a                      R =  New: Pbca' 
_shelx_refln_list_code          4 
_shelx_F_calc_maximum      314.78 
_exptl_crystal_F_000      1376.00 
_reflns_d_resolution_high  0.8107 
 
loop_ 
 _symmetry_equiv_pos_as_xyz 
 'x, y, z' 
 '-x+1/2, -y, z+1/2' 
 'x+1/2, -y+1/2, -z' 
 '-x, y+1/2, -z+1/2' 
 '-x, -y, -z' 
 'x-1/2, y, -z-1/2' 
 '-x-1/2, y-1/2, z' 
 'x, -y-1/2, z-1/2' 
 
_cell_length_a    12.6837 
_cell_length_b     9.4047 
_cell_length_c    25.6410 
_cell_angle_alpha  90.000 
_cell_angle_beta   90.000 
_cell_angle_gamma  90.000 
 
_shelx_F_squared_multiplier     1.000 
 
loop_ 
 _refln_index_h 
 _refln_index_k 
 _refln_index_l 
 _refln_F_squared_calc 
 _refln_F_squared_meas 
 _refln_F_squared_sigma 
 _refln_observed_status 
   2   0   0     1280.48     1267.93     72.23 o 
   4   0   0     1380.06     1230.17     57.93 o 
   6   0   0     6356.83     5905.76    272.74 o 
   8   0   0    12829.78    12963.15    598.47 o 
  10   0   0     2497.90     2473.57    114.82 o 
  12   0   0      280.16      213.30     17.87 o 
  14   0   0       21.18       23.86     21.80 o 
   2   1   0     8586.70    10624.56    427.35 o 
   4   1   0    21805.21    24102.80    959.27 o 
   6   1   0     7952.21     7828.68    255.26 o 
   8   1   0      288.84      318.31     11.70 o 
  10   1   0      396.53      387.07     15.30 o 
  12   1   0       25.71       41.14      8.42 o 
  14   1   0       14.96       31.03     11.85 o 
   0   2   0    35071.29    34346.48   1585.58 o 
   2   2   0     8295.99     7276.02    238.87 o 
   4   2   0     1523.94     1437.99     82.35 o 
   6   2   0     1132.10      896.30     33.46 o 
   8   2   0      803.30      815.85     59.31 o 
  10   2   0      175.24      179.82     13.75 o 
  12   2   0        8.01        0.20      8.01 o 
  14   2   0       51.04       41.57     12.27 o 
   2   3   0     5632.24     5795.71    204.65 o 
   4   3   0    17677.21    14590.99   1485.04 o 
   6   3   0     4602.27     4836.05    158.06 o 
   8   3   0       91.29       99.92      5.63 o 
  10   3   0       89.78       81.22      6.88 o 
  12   3   0        9.50       14.21      8.73 o 
  14   3   0        7.92       20.22     14.99 o 
   0   4   0     3510.54     4003.51    185.07 o 
   2   4   0     6571.34     6958.30    228.60 o 
   4   4   0     1861.40     2071.23     67.80 o 
   6   4   0     1268.28     1293.75     42.82 o 
   8   4   0     1010.36      975.43     32.76 o 
  10   4   0      149.38      180.66      9.64 o 
  12   4   0       11.64        3.74      8.93 o 
  14   4   0        9.09       33.40     13.11 o 
   2   5   0     1434.66     1486.40     53.58 o 
   4   5   0       43.18       36.34      3.77 o 
   6   5   0       15.66       25.33      4.93 o 
   8   5   0        2.99        6.92      5.05 o 
  10   5   0       91.18       99.18      8.01 o 
  12   5   0        5.61       -8.07      9.42 o 
  14   5   0        0.08       15.72     16.24 o 
   0   6   0      813.76      772.01     36.85 o 
   2   6   0        8.29       10.79      3.59 o 
   4   6   0      485.17      525.92     18.53 o 
   6   6   0      194.09      200.57      8.59 o 
   8   6   0      102.50       99.17      6.80 o 
  10   6   0      119.92      133.61      9.20 o 
  12   6   0       24.57       28.87     10.34 o 
   2   7   0        3.22        3.96      3.70 o 
   4   7   0       28.64       37.28      4.89 o 
   6   7   0       53.88       49.49      5.99 o 
   8   7   0       10.98       14.71      7.43 o 
  10   7   0      152.63      149.83     11.20 o 
  12   7   0        2.10       -7.10     18.47 o 
   0   8   0     1181.51     1260.38     72.44 o 
   2   8   0      521.80      497.36     22.26 o 
   4   8   0       11.25       17.14      6.59 o 
   6   8   0       45.50       26.18      7.00 o 
   8   8   0        2.29       -1.40      7.30 o 
  10   8   0       14.76       12.20      9.69 o 
   2   9   0      478.04      518.23     23.75 o 
   4   9   0       52.33       42.31     12.67 o 
   6   9   0       19.45       24.64      8.81 o 
   8   9   0       65.41       69.56     12.39 o 
   0  10   0       48.20       27.64     13.33 o 
   2  10   0       45.78       56.19      9.82 o 
   4  10   0       66.44       43.47      9.76 o 
   6  10   0        0.31        0.63      9.55 o 
   2  11   0        2.10       16.31     10.38 o 
   4  11   0       10.02        3.63     10.24 o 
   1   1   1     4354.15     3957.76    100.62 o 
   2   1   1     3427.82     3901.26     90.27 o 
   3   1   1      456.02      322.30     13.61 o 
   4   1   1     8507.52     8440.99    224.44 o 
   5   1   1       57.94       65.77      5.86 o 
   6   1   1     4448.57     4193.56     96.41 o 
   7   1   1     1105.88     1058.34     28.23 o 
   8   1   1       90.44      126.87      5.16 o 
   9   1   1        2.25        2.99      1.95 o 
  10   1   1      471.27      438.46     13.80 o 
  11   1   1      298.06      290.99      9.01 o 
  12   1   1      179.09      173.80      7.28 o 
  13   1   1        6.77       11.99      7.62 o 
  14   1   1      113.83      116.94      9.45 o 
  15   1   1       11.12        1.96      9.15 o 
   0   2   1    42908.95    45584.05   1487.49 o 
   1   2   1      154.84      105.75      7.85 o 
   2   2   1     6041.64     6195.30    143.44 o 
   3   2   1        4.20        9.14      2.64 o 
   4   2   1      973.41     1056.30    171.12 o 
   5   2   1     1924.88     1968.05     47.60 o 
   6   2   1     2880.93     2994.27     66.44 o 
   7   2   1     1014.55     1010.48     22.77 o 
   8   2   1     4507.34     4468.83    103.32 o 
   9   2   1       29.72       44.96      3.51 o 
  10   2   1      802.68      801.20     21.33 o 
  11   2   1      194.78      196.82      7.16 o 
  12   2   1       88.83       56.54      5.45 o 
  13   2   1       12.88       10.70      7.04 o 
  14   2   1       40.44       29.59      8.68 o 
  15   2   1        7.02       16.59      9.47 o 
   1   3   1      736.99      986.52     34.95 o 
   2   3   1       39.76       72.02      3.75 o 
   3   3   1      118.06       90.74      8.45 o 
   4   3   1      366.23      467.35     25.74 o 
   5   3   1     3222.43     3076.81     74.32 o 
   6   3   1      121.20      139.50      9.08 o 
   7   3   1       28.90       40.81      5.71 o 
   8   3   1      313.23      327.64      8.64 o 
   9   3   1       83.51       78.19      4.16 o 
  10   3   1       14.69        9.58      3.72 o 
  11   3   1       43.39       34.83      4.48 o 
  12   3   1       29.88       27.62      5.87 o 
  13   3   1       11.25        4.15      7.26 o 
  14   3   1       14.83       -8.70      8.53 o 
  15   3   1       21.16       17.21     12.69 o 
   0   4   1     5484.32     5527.92    180.35 o 
   1   4   1     1286.87     1472.86     34.19 o 
   2   4   1     7453.82     7865.98    168.65 o 
   3   4   1      520.85      567.81     21.50 o 
   4   4   1      538.47      635.54     14.58 o 
   5   4   1     1000.99     1128.28     27.63 o 
   6   4   1      123.83      109.03      3.80 o 
   7   4   1       82.29       96.83      5.34 o 
   8   4   1     1319.21     1329.73     31.19 o 
   9   4   1      205.49      199.37      7.35 o 
  10   4   1      504.89      487.39     15.53 o 
  11   4   1       11.08       18.32      4.43 o 
  12   4   1        0.38        8.00      6.06 o 
  13   4   1        0.38       -6.10      7.51 o 
  14   4   1        0.73      -12.48     10.51 o 
   1   5   1      192.65      178.86      5.01 o 
   2   5   1     2707.61     2731.03     60.73 o 
   3   5   1     1567.93     1586.62     37.03 o 
   4   5   1      751.20      722.36     17.27 o 
   5   5   1       31.45       52.33      3.16 o 
   6   5   1      743.46      753.96     18.90 o 
   7   5   1       19.08       13.90      3.35 o 
   8   5   1       27.39       32.06      5.16 o 
   9   5   1       26.11       28.70      4.34 o 
  10   5   1      146.13      133.15      5.71 o 
  11   5   1       42.46       24.59      5.01 o 
  12   5   1        2.21       -6.99      6.42 o 
  13   5   1       12.24        7.44      7.93 o 
  14   5   1        0.10       -0.93      8.54 o 
   0   6   1       58.73       51.81      4.28 o 
   1   6   1        1.85       -0.28      2.21 o 
   2   6   1      224.41      194.72      5.40 o 
   3   6   1       21.60       13.15      2.92 o 
   4   6   1        2.92        4.66      1.36 o 
   5   6   1       15.09       12.58      3.02 o 
   6   6   1      177.62      143.89      5.25 o 
   7   6   1       63.29       51.48      4.20 o 
   8   6   1       73.66       61.79      4.26 o 
   9   6   1       36.54       29.71      4.65 o 
  10   6   1      157.05      138.87      6.08 o 
  11   6   1        1.21        2.30      7.00 o 
  12   6   1       15.46       25.93      6.88 o 
  13   6   1        0.35        8.00      8.30 o 
   1   7   1       76.97       85.16      4.90 o 
   2   7   1       16.66        8.50      1.89 o 
   3   7   1        0.50       -0.94      1.65 o 
   4   7   1       72.18      100.96      4.25 o 
   5   7   1        0.99        1.04      3.93 o 
   6   7   1      121.89      125.44      5.36 o 
   7   7   1        0.48        3.13      4.33 o 
   8   7   1       25.43       22.45      4.36 o 
   9   7   1       85.60       92.41      6.09 o 
  10   7   1       29.17       19.27      6.00 o 
  11   7   1       32.39       24.03      7.38 o 
  12   7   1        6.06       -6.24      8.05 o 
   0   8   1     1628.18     1672.96     66.84 o 
   1   8   1      208.02      173.64      8.11 o 
   2   8   1       94.94       98.67      5.25 o 
   3   8   1      358.31      385.38     11.51 o 
   4   8   1       23.27        7.64      4.67 o 
   5   8   1        9.30        7.68      5.54 o 
   6   8   1        0.54       -2.04      4.84 o 
   7   8   1        6.45        0.96      5.24 o 
   8   8   1      104.86      104.00      6.60 o 
   9   8   1        0.67        6.86      5.90 o 
  10   8   1        1.14        2.11      6.71 o 
  11   8   1        5.72       12.49      7.77 o 
   1   9   1        3.02       14.44      5.88 o 
   2   9   1       93.18       87.73      6.47 o 
   3   9   1       87.68       84.89      6.56 o 
   4   9   1       17.86        0.07      5.97 o 
   5   9   1       43.81       28.93      6.18 o 
   6   9   1       25.63       18.18      6.15 o 
   7   9   1       19.92       16.41      7.77 o 
   8   9   1        1.35        2.38      7.52 o 
   9   9   1        6.56        4.75      8.26 o 
   0  10   1       84.59       90.20     10.19 o 
   1  10   1       37.28       33.91      6.68 o 
   2  10   1        4.50       17.53      6.67 o 
   3  10   1        0.06        1.96      6.53 o 
   4  10   1        0.52        4.93      6.66 o 
   5  10   1        5.78        1.55      6.74 o 
   6  10   1       11.20        3.15      7.27 o 
   7  10   1        1.51       -0.77      8.30 o 
   1  11   1       20.84       18.43      7.44 o 
   2  11   1        0.98      -11.22      7.25 o 
   3  11   1        0.32        0.13      7.33 o 
   4  11   1        0.01       -2.90      7.42 o 
   0   0   2    10442.30    10465.55    860.07 o 
   1   0   2    17077.38    16563.74    774.38 o 
   2   0   2    10379.06    10323.45    415.29 o 
   3   0   2     8782.93     8483.97    391.36 o 
   4   0   2       13.15       34.27      3.40 o 
   5   0   2      338.62      431.15     20.80 o 
   6   0   2     6160.08     5923.83    235.08 o 
   7   0   2      192.12      179.66     12.19 o 
   8   0   2     6347.50     6039.06    216.83 o 
   9   0   2      155.30      173.93     17.70 o 
  10   0   2      135.89      146.74     10.73 o 
  11   0   2      992.67     1058.56     39.16 o 
  12   0   2        2.35       -4.26      7.19 o 
  13   0   2      127.58      123.81     12.67 o 
  14   0   2       26.20        3.23     11.46 o 
  15   0   2        0.05      -10.82     12.29 o 
   1   1   2    12903.43    14143.10    432.15 o 
   2   1   2     7399.92     6936.57    185.84 o 
   3   1   2       39.83       48.91      2.30 o 
   4   1   2     8883.68     8650.56    230.26 o 
   5   1   2     1916.65     1748.88     46.70 o 
   6   1   2      778.12      804.90     37.01 o 
   7   1   2       80.23       95.49     11.73 o 
   8   1   2      265.37      263.09      8.39 o 
   9   1   2       74.28       68.60      4.41 o 
  10   1   2       64.71       51.44      5.19 o 
  11   1   2      179.38      162.83      7.37 o 
  12   1   2      404.19      457.42     15.03 o 
  13   1   2       37.89       47.74      6.57 o 
  14   1   2        0.13        8.24      8.09 o 
  15   1   2        0.00       -3.38      9.09 o 
   0   2   2    15681.80    15498.65    550.85 o 
   1   2   2     3157.48     3457.38     83.21 o 
   2   2   2      501.34      558.68     24.01 o 
   3   2   2      705.19      632.94     14.27 o 
   4   2   2      410.49      424.60     11.78 o 
   5   2   2       43.79       34.20      3.27 o 
   6   2   2      154.92      172.43      7.26 o 
   7   2   2      302.57      318.05     12.29 o 
   8   2   2     1617.83     1510.62     43.12 o 
   9   2   2       33.73       37.58      3.99 o 
  10   2   2        2.23        6.34      4.13 o 
  11   2   2       84.16       46.89      5.01 o 
  12   2   2       35.15       47.28      5.48 o 
  13   2   2       67.69       51.30      6.89 o 
  14   2   2        0.11       -1.93      8.55 o 
  15   2   2        0.02       -0.62      8.99 o 
   1   3   2      771.31      803.39     19.69 o 
   2   3   2    14902.92    15551.77    376.31 o 
   3   3   2     2140.43     2068.13     57.88 o 
   4   3   2     6626.88     6497.82    149.94 o 
   5   3   2      262.51      279.46      7.10 o 
   6   3   2     3204.47     3053.74     73.85 o 
   7   3   2      324.59      306.83      8.50 o 
   8   3   2        3.39        6.65      3.13 o 
   9   3   2        5.18        9.01      3.91 o 
  10   3   2      640.64      598.42     16.55 o 
  11   3   2      153.51      158.91      6.86 o 
  12   3   2      196.10      172.62      7.32 o 
  13   3   2        2.50       10.17      6.93 o 
  14   3   2       12.14       25.45      9.05 o 
  15   3   2        2.75       22.36      9.64 o 
   0   4   2     6295.63     6594.49    236.16 o 
   1   4   2      740.36      718.02     16.26 o 
   2   4   2     4247.92     4543.54    105.28 o 
   3   4   2        9.20       26.86      6.04 o 
   4   4   2       45.33       59.77      6.60 o 
   5   4   2       33.88       46.72      4.31 o 
   6   4   2      908.00      899.31     21.19 o 
   7   4   2       28.89       31.25      3.93 o 
   8   4   2     1092.64     1170.06     28.87 o 
   9   4   2      124.06      107.51      4.78 o 
  10   4   2       16.77       14.39      4.62 o 
  11   4   2        9.96        6.82      5.15 o 
  12   4   2       12.73       14.37      6.27 o 
  13   4   2        0.08       -1.24      7.03 o 
  14   4   2       12.24       12.09      9.15 o 
   1   5   2      217.97      249.35      7.25 o 
   2   5   2       54.80       82.21      4.98 o 
   3   5   2     1583.10     1606.32     39.13 o 
   4   5   2       96.22       94.96      4.31 o 
   5   5   2       11.67        3.61      2.74 o 
   6   5   2      113.42      112.30      4.35 o 
   7   5   2        2.41        1.80      3.16 o 
   8   5   2       56.57       60.50      4.32 o 
   9   5   2       49.48       55.28      4.50 o 
  10   5   2        5.42        6.28      4.22 o 
  11   5   2       64.71       53.39      5.67 o 
  12   5   2       10.60       11.85      6.63 o 
  13   5   2        2.27       -7.02      6.93 o 
  14   5   2        1.53        2.11     13.74 o 
   0   6   2     2646.17     2747.06     90.42 o 
   1   6   2       21.84       37.35      4.85 o 
   2   6   2     1486.77     1674.49     36.20 o 
   3   6   2      998.10      982.51     23.22 o 
   4   6   2       13.91        7.85      2.44 o 
   5   6   2      171.56      223.22      6.50 o 
   6   6   2       56.34       63.19      4.06 o 
   7   6   2       20.04       27.25      4.13 o 
   8   6   2      396.87      374.14     10.76 o 
   9   6   2        5.42        5.15      4.59 o 
  10   6   2       51.29       55.10      5.26 o 
  11   6   2        1.34       -5.40      5.65 o 
  12   6   2        2.66       14.58      6.94 o 
  13   6   2       68.70       81.48      7.90 o 
   1   7   2      373.51      349.59      9.78 o 
   2   7   2      650.07      578.34     14.96 o 
   3   7   2       11.51        6.45      3.45 o 
   4   7   2      115.64       94.06      4.42 o 
   5   7   2      298.49      318.26      8.86 o 
   6   7   2      251.26      227.43      7.24 o 
   7   7   2       24.14       28.41      4.88 o 
   8   7   2       15.86       17.15      5.15 o 
   9   7   2       68.15       81.57      5.70 o 
  10   7   2       68.19       63.66      5.91 o 
  11   7   2        6.47       -2.98      7.35 o 
  12   7   2        1.76        1.47      8.82 o 
   0   8   2        0.07       20.72      6.44 o 
   1   8   2       16.92       20.04      4.73 o 
   2   8   2       18.33       28.50      4.50 o 
   3   8   2       72.72       62.33      7.43 o 
   4   8   2       22.25        9.69      4.65 o 
   5   8   2        0.00       -4.14      4.71 o 
   6   8   2        6.72       -2.65      5.03 o 
   7   8   2        0.04        5.61      5.99 o 
   8   8   2        9.67       21.14      6.22 o 
   9   8   2        2.76       -0.97      5.88 o 
  10   8   2        3.52        5.15      7.73 o 
  11   8   2        7.89        2.41      8.74 o 
   1   9   2      835.29      813.55     24.37 o 
   2   9   2      130.51      157.89      7.70 o 
   3   9   2       22.55       15.33      5.99 o 
   4   9   2       29.24       27.13      6.05 o 
   5   9   2       71.35       73.81      6.56 o 
   6   9   2       31.18       26.75      6.00 o 
   7   9   2       83.96       74.15      9.55 o 
   8   9   2        9.53       -0.79      7.56 o 
   9   9   2       21.19       17.03      7.23 o 
   0  10   2       15.63       14.02      9.46 o 
   1  10   2        4.97        9.78      6.66 o 
   2  10   2       22.17       21.59      8.20 o 
   3  10   2       40.08       43.14      6.73 o 
   4  10   2        5.62        3.76      6.67 o 
   5  10   2       27.27       16.77      7.18 o 
   6  10   2        0.74       -8.84      9.40 o 
   7  10   2        2.96       -5.01      8.41 o 
   1  11   2       23.20       22.72      7.36 o 
   2  11   2        0.01       -4.26      7.30 o 
   3  11   2        1.35       -6.75      7.34 o 
   4  11   2        0.63        9.85      7.32 o 
   1   1   3     6950.45     7060.46    201.75 o 
   2   1   3    46959.33    47051.26   1427.01 o 
   3   1   3     1082.04     1120.28     34.16 o 
   4   1   3    26122.28    25043.20    758.47 o 
   5   1   3     1046.33      875.48     27.70 o 
   6   1   3     9850.82     9508.10    269.17 o 
   7   1   3     1198.58     1201.83     32.58 o 
   8   1   3      201.78      189.43      6.09 o 
   9   1   3       84.57       80.01      4.44 o 
  10   1   3      809.36      734.14     20.86 o 
  11   1   3       25.22       25.42      5.50 o 
  12   1   3       14.78       20.18      5.52 o 
  13   1   3       45.37       54.31      6.10 o 
  14   1   3       11.08       18.26      8.55 o 
  15   1   3        5.13       30.05      9.31 o 
   0   2   3    99086.35   103101.64   8463.21 o 
   1   2   3    10827.52    11339.42    320.89 o 
   2   2   3    10274.69    10089.17    244.04 o 
   3   2   3     2010.57     2370.86     54.82 o 
   4   2   3      430.65      528.17     28.06 o 
   5   2   3     2440.49     2464.10     62.66 o 
   6   2   3     3136.49     2986.25     80.20 o 
   7   2   3        3.10       10.36      2.70 o 
   8   2   3     2672.11     2653.31     71.31 o 
   9   2   3      303.55      314.59     19.45 o 
  10   2   3      451.62      470.38     14.14 o 
  11   2   3        5.10       -5.98      5.15 o 
  12   2   3       16.19       10.26      5.61 o 
  13   2   3       81.56       89.21      7.75 o 
  14   2   3        2.96        6.96      8.53 o 
  15   2   3        4.94       15.73      9.21 o 
   1   3   3       12.26        9.23      3.88 o 
   2   3   3     3859.31     4323.95     99.66 o 
   3   3   3      132.23      103.91      4.99 o 
   4   3   3     4672.38     4770.38    115.14 o 
   5   3   3      943.49      972.35     22.90 o 
   6   3   3      575.17      582.41     14.63 o 
   7   3   3       52.89       59.95      3.57 o 
   8   3   3       95.27       93.77      4.65 o 
   9   3   3      234.14      255.14      8.08 o 
  10   3   3      166.06      190.14      7.60 o 
  11   3   3       62.16       64.30      5.46 o 
  12   3   3       45.19       50.04      6.07 o 
  13   3   3       37.07       29.35      7.08 o 
  14   3   3        3.74        3.75      8.91 o 
  15   3   3        4.29      -16.99      9.40 o 
   0   4   3      268.70      244.28      8.34 o 
   1   4   3      474.26      478.03     16.66 o 
   2   4   3     1117.54     1033.85     24.14 o 
   3   4   3      761.64      759.80     17.24 o 
   4   4   3      142.84      143.36     12.12 o 
   5   4   3      478.22      492.08     14.68 o 
   6   4   3       28.14       25.01      2.76 o 
   7   4   3      183.41      166.48      5.62 o 
   8   4   3       25.76       30.92      3.62 o 
   9   4   3        0.52       -0.84      4.27 o 
  10   4   3       41.35       56.62      5.39 o 
  11   4   3       32.67       30.52      5.54 o 
  12   4   3       11.71       18.45      6.13 o 
  13   4   3       18.02       10.79      7.57 o 
  14   4   3        1.23        6.50      9.04 o 
   1   5   3        7.60        2.75      1.95 o 
   2   5   3     2528.77     2803.64     67.70 o 
   3   5   3      226.65      201.36      8.34 o 
   4   5   3     3796.78     3899.49     83.54 o 
   5   5   3      108.94      136.67      6.80 o 
   6   5   3      724.79      762.47     19.27 o 
   7   5   3       18.34       28.71      3.90 o 
   8   5   3       13.96        7.54      3.85 o 
   9   5   3       44.72       50.07      5.28 o 
  10   5   3      459.89      458.69     14.39 o 
  11   5   3        1.37       -3.76      5.64 o 
  12   5   3       92.85       89.66      6.65 o 
  13   5   3        0.05       -5.56      8.45 o 
  14   5   3       35.50       48.81      9.57 o 
   0   6   3      658.57      713.11     22.30 o 
   1   6   3      120.59      118.34      4.02 o 
   2   6   3       29.31       38.42      2.98 o 
   3   6   3      186.05      171.82      7.67 o 
   4   6   3      107.09      102.34      4.10 o 
   5   6   3       19.02       13.23      2.92 o 
   6   6   3      217.14      226.09      6.75 o 
   7   6   3       58.79       70.04      4.55 o 
   8   6   3      214.07      202.00      6.80 o 
   9   6   3       64.89       54.14      5.32 o 
  10   6   3       15.15       14.83      5.69 o 
  11   6   3       17.22       23.17      6.06 o 
  12   6   3        2.30       -0.14      7.74 o 
  13   6   3        3.89        2.74      8.67 o 
   1   7   3      296.86      269.26     11.48 o 
   2   7   3       26.45       45.87      4.33 o 
   3   7   3        0.08        0.81      3.42 o 
   4   7   3      166.95      169.93      5.62 o 
   5   7   3      390.24      368.65      9.96 o 
   6   7   3        1.58       -3.04      4.62 o 
   7   7   3        0.39        2.98      5.01 o 
   8   7   3        2.79       12.65      5.25 o 
   9   7   3       29.66       36.74      5.55 o 
  10   7   3       83.80       69.69      6.84 o 
  11   7   3       50.69       35.60      6.85 o 
  12   7   3       13.67       12.07      8.14 o 
   0   8   3       20.08       26.47      6.62 o 
   1   8   3      343.71      329.64     10.06 o 
   2   8   3      472.95      497.01     13.41 o 
   3   8   3       74.11       80.83      4.81 o 
   4   8   3       13.11       11.93      4.43 o 
   5   8   3        0.48        1.84      4.69 o 
   6   8   3       68.71       77.62      6.83 o 
   7   8   3        8.05       10.55      5.89 o 
   8   8   3        1.39        3.51      6.42 o 
   9   8   3       34.39       31.45      6.75 o 
  10   8   3        9.76       18.89      7.95 o 
  11   8   3       11.55        8.79      9.60 o 
   1   9   3       20.85       22.66      6.00 o 
   2   9   3       90.11      127.11      7.08 o 
   3   9   3       17.54       22.43      6.04 o 
   4   9   3        4.63       -1.96      5.82 o 
   5   9   3        0.01        2.90      5.74 o 
   6   9   3       38.98       58.63      7.25 o 
   7   9   3        1.24      -11.47      6.95 o 
   8   9   3       33.46       34.96      6.90 o 
   9   9   3        1.64        7.13     10.97 o 
   0  10   3        0.46       26.37      9.32 o 
   1  10   3       57.97       55.64      6.84 o 
   2  10   3       82.46       88.22      7.18 o 
   3  10   3        7.66       -4.59      6.58 o 
   4  10   3        0.08       -5.01      6.50 o 
   5  10   3        4.22       -0.01      7.48 o 
   6  10   3        0.00       -1.40      7.60 o 
   7  10   3        0.28        2.45      7.81 o 
   1  11   3       11.91        4.43      7.18 o 
   2  11   3        0.15      -14.39      7.20 o 
   3  11   3       26.17       27.76      7.13 o 
   4  11   3        0.04        6.26      8.13 o 
   0   0   4     5711.57     5948.04    492.38 o 
   1   0   4     2981.40     2939.04    172.64 o 
   2   0   4     3515.60     2986.78    121.44 o 
   3   0   4     3647.80     4160.71    150.84 o 
   4   0   4      120.88      192.41     12.50 o 
   5   0   4     1776.51     2066.21     95.67 o 
   6   0   4     2682.01     2973.27    119.93 o 
   7   0   4       99.99       68.46      8.54 o 
   8   0   4     3343.41     3284.81    152.14 o 
   9   0   4       60.93       47.06      6.44 o 
  10   0   4      521.95      541.18     27.52 o 
  11   0   4      179.67      174.00     10.80 o 
  12   0   4       39.54       61.05      8.53 o 
  13   0   4       12.95       15.27      8.53 o 
  14   0   4       28.26       27.31      8.94 o 
  15   0   4        0.38       -2.51     12.84 o 
   1   1   4     1232.47     1311.08     39.86 o 
   2   1   4     2457.17     3190.38    128.84 o 
   3   1   4      584.82      709.20     21.76 o 
   4   1   4     3606.38     3640.92    192.64 o 
   5   1   4      164.57      171.34      9.61 o 
   6   1   4     1410.54     1182.78     35.42 o 
   7   1   4        3.03       26.45      4.28 o 
   8   1   4       12.35        5.92      3.96 o 
   9   1   4      424.51      429.29     14.68 o 
  10   1   4      831.44      859.62     25.70 o 
  11   1   4       23.84       10.20      5.29 o 
  12   1   4      105.63      106.24      6.76 o 
  13   1   4        1.17        7.24      5.96 o 
  14   1   4       28.57       34.52      7.66 o 
  15   1   4        0.82      -12.24      9.08 o 
   0   2   4    12951.32    13985.44    645.58 o 
   1   2   4     9735.80    10979.42    310.68 o 
   2   2   4    22804.26    24098.08    734.60 o 
   3   2   4     4234.35     4497.84    127.96 o 
   4   2   4      548.31      640.04     17.60 o 
   5   2   4     1936.87     1814.91     48.97 o 
   6   2   4        6.49       12.55      2.48 o 
   7   2   4        4.53        4.09      2.71 o 
   8   2   4     1001.77      949.86     50.80 o 
   9   2   4       47.77       49.20      7.16 o 
  10   2   4       59.30       60.05      5.44 o 
  11   2   4      139.56      174.27      7.76 o 
  12   2   4       81.83       85.89      6.67 o 
  13   2   4        3.11        3.73      6.19 o 
  14   2   4        3.26        7.41      7.25 o 
  15   2   4        0.31      -14.02      9.21 o 
   1   3   4     4980.24     5122.91    136.51 o 
   2   3   4    14281.71    15259.46    408.27 o 
   3   3   4       37.27       94.84      6.17 o 
   4   3   4     9784.73     9843.09    237.42 o 
   5   3   4     1049.52     1000.29     33.16 o 
   6   3   4     2166.20     2087.24     53.45 o 
   7   3   4      349.81      361.63     11.04 o 
   8   3   4      151.85      152.15      7.71 o 
   9   3   4       24.42       14.31      4.10 o 
  10   3   4      868.03      809.87     24.47 o 
  11   3   4      113.62      128.69      6.97 o 
  12   3   4      351.09      324.30     11.77 o 
  13   3   4       32.26       34.36      6.45 o 
  14   3   4       26.18       39.36      7.85 o 
   0   4   4     2158.17     2379.04     95.12 o 
   1   4   4      296.26      329.06     10.20 o 
   2   4   4      211.57      171.09      5.52 o 
   3   4   4      393.42      368.63     16.39 o 
   4   4   4       45.85       61.51      3.60 o 
   5   4   4      179.76      180.74      6.50 o 
   6   4   4      567.74      538.08     12.63 o 
   7   4   4       97.22       72.67      4.36 o 
   8   4   4      188.37      166.17      6.40 o 
   9   4   4        1.14       -0.14      4.58 o 
  10   4   4        7.06        9.45      4.97 o 
  11   4   4       31.40       20.02      5.91 o 
  12   4   4       25.19        4.36      6.15 o 
  13   4   4        1.80        5.70      6.54 o 
  14   4   4        9.20       -2.55      7.91 o 
   1   5   4      305.85      357.86     21.43 o 
   2   5   4      878.18      994.16     24.21 o 
   3   5   4       89.95       99.47      5.67 o 
   4   5   4      203.31      260.25      7.34 o 
   5   5   4      318.18      355.50      9.33 o 
   6   5   4      134.71      137.38      4.95 o 
   7   5   4       45.93       66.60      4.53 o 
   8   5   4      604.60      573.50     16.77 o 
   9   5   4       10.73       25.25      5.15 o 
  10   5   4       49.16       58.50      5.72 o 
  11   5   4        5.57       11.07      6.19 o 
  12   5   4        3.43       -0.06      6.52 o 
  13   5   4       48.77       38.38      8.06 o 
   0   6   4      665.52      759.17     23.67 o 
   1   6   4      328.79      392.16      9.98 o 
   2   6   4      568.76      579.81     18.76 o 
   3   6   4     1018.09     1092.27     26.91 o 
   4   6   4      167.59      178.31      5.43 o 
   5   6   4       27.50       20.01      3.39 o 
   6   6   4        9.34       10.11      3.59 o 
   7   6   4       22.77       33.20      4.16 o 
   8   6   4       92.25      112.29      5.64 o 
   9   6   4        8.89        9.27      5.37 o 
  10   6   4        8.56       10.22      6.15 o 
  11   6   4       33.51       23.53      6.58 o 
  12   6   4        9.53        3.20      7.26 o 
  13   6   4        0.64       13.50      8.97 o 
   1   7   4        0.66        0.41      2.37 o 
   2   7   4      553.25      551.93     19.42 o 
   3   7   4      299.38      283.33      9.28 o 
   4   7   4      396.92      372.04     10.02 o 
   5   7   4      161.91      131.78      5.51 o 
   6   7   4      186.19      156.17      6.12 o 
   7   7   4        0.05        7.64      4.74 o 
   8   7   4        9.55       13.97      5.11 o 
   9   7   4       90.21       91.69      7.11 o 
  10   7   4        0.69       12.30      6.54 o 
  11   7   4       21.84       20.00      6.96 o 
  12   7   4        6.04       12.58      8.11 o 
   0   8   4       82.67       64.30      6.95 o 
   1   8   4       61.13       84.11      5.11 o 
   2   8   4       17.89       10.92      4.26 o 
   3   8   4       18.31       13.91      4.36 o 
   4   8   4       39.06       29.71      4.45 o 
   5   8   4       27.04       28.90      5.13 o 
   6   8   4       17.91       13.97      5.23 o 
   7   8   4        1.22        3.87      5.93 o 
   8   8   4       53.53       28.96      6.43 o 
   9   8   4       32.09       30.83      9.05 o 
  10   8   4        0.04       -5.15      8.01 o 
  11   8   4        1.92        0.60      8.38 o 
   1   9   4        2.75        1.03      5.90 o 
   2   9   4      102.98      117.39      6.92 o 
   3   9   4      118.97      115.66      6.94 o 
   4   9   4       74.92       89.55      5.96 o 
   5   9   4      140.25      151.89      7.43 o 
   6   9   4      145.18      120.82      8.14 o 
   7   9   4        2.11       -1.84      6.49 o 
   8   9   4        3.12       -3.21      7.97 o 
   9   9   4       22.07       13.72      9.42 o 
   0  10   4      305.67      317.57     19.83 o 
   1  10   4        9.79       13.17      6.58 o 
   2  10   4        0.98       -0.04      6.45 o 
   3  10   4        3.41        5.92      6.34 o 
   4  10   4       21.54       19.52      7.38 o 
   5  10   4        6.46       13.78      7.44 o 
   6  10   4        0.30        9.99      8.56 o 
   7  10   4        1.60        3.18      7.60 o 
   1  11   4        1.55       20.83      7.08 o 
   2  11   4       14.15       14.90      7.10 o 
   3  11   4        0.05        4.71      8.11 o 
   4  11   4        5.14       11.57      8.10 o 
   1   1   5     9865.74    11189.18    523.18 o 
   2   1   5    72735.92    76861.02   2522.29 o 
   3   1   5    33260.22    34915.56   1064.63 o 
   4   1   5     9474.57     9041.49    323.47 o 
   5   1   5     2759.61     2704.34     72.97 o 
   6   1   5     5374.77     5212.51    148.35 o 
   7   1   5      848.42      729.86     20.25 o 
   8   1   5       14.31       18.79      3.16 o 
   9   1   5       30.38       51.57      6.45 o 
  10   1   5      674.40      613.35     19.07 o 
  11   1   5       27.65       23.46      5.48 o 
  12   1   5      763.55      782.63     23.95 o 
  13   1   5       65.20       75.26      6.95 o 
  14   1   5        0.49        8.92      6.68 o 
  15   1   5       21.31        8.38      7.90 o 
   0   2   5    10656.07    12960.41    520.26 o 
   1   2   5      439.99      438.57     17.73 o 
   2   2   5    18454.84    19760.99    602.15 o 
   3   2   5     5016.83     5373.87    216.39 o 
   4   2   5      244.22      179.73     11.88 o 
   5   2   5      175.56      137.25     11.31 o 
   6   2   5     8308.89     8988.59    228.78 o 
   7   2   5      338.58      291.90      8.52 o 
   8   2   5     2968.98     2938.88     89.56 o 
   9   2   5        8.15        5.81      2.12 o 
  10   2   5        5.27       -1.18      4.97 o 
  11   2   5       47.66       48.28      5.78 o 
  12   2   5       20.60       31.87      6.14 o 
  13   2   5        3.19        0.21      6.42 o 
  14   2   5       18.21        8.60      6.66 o 
  15   2   5        0.69        5.95      8.22 o 
   1   3   5      126.80       97.41     28.90 o 
   2   3   5        9.02       33.76      2.20 o 
   3   3   5      495.85      525.48     14.51 o 
   4   3   5       46.61      113.10     11.42 o 
   5   3   5       24.06       54.61      5.69 o 
   6   3   5       42.18       38.34      3.97 o 
   7   3   5        2.77        1.38      3.18 o 
   8   3   5       44.93       60.17      5.84 o 
   9   3   5       19.29       25.84      4.75 o 
  10   3   5       27.89       20.69      5.33 o 
  11   3   5        0.02        0.79      5.67 o 
  12   3   5        4.32       -3.63      6.19 o 
  13   3   5       33.25       42.07      6.94 o 
  14   3   5        3.13        2.22      8.56 o 
   0   4   5     1942.03     1948.43     69.55 o 
   1   4   5      165.00      112.21     10.40 o 
   2   4   5     2406.99     2233.02     56.55 o 
   3   4   5       58.98       67.13      5.34 o 
   4   4   5      203.98      218.02      5.87 o 
   5   4   5        1.42        1.98      2.71 o 
   6   4   5      481.71      449.79     11.92 o 
   7   4   5        2.68        2.54      2.69 o 
   8   4   5     1426.29     1394.01     40.45 o 
   9   4   5       26.72       27.71      4.87 o 
  10   4   5        3.57       -3.28      5.50 o 
  11   4   5        4.26       -4.65      5.76 o 
  12   4   5       53.97       63.27      6.78 o 
  13   4   5        0.20      -11.26      6.64 o 
  14   4   5        1.00       10.22      8.24 o 
   1   5   5     1732.62     1832.40     44.31 o 
   2   5   5     2512.60     2571.37     59.28 o 
   3   5   5        8.40        9.00      2.34 o 
   4   5   5     1400.11     1392.18     33.92 o 
   5   5   5      649.84      636.54     15.46 o 
   6   5   5      169.29      157.12      5.08 o 
   7   5   5       66.59       66.37      4.88 o 
   8   5   5        7.96       25.80      4.71 o 
   9   5   5      160.43      162.88      7.02 o 
  10   5   5       39.66       34.81      5.97 o 
  11   5   5       96.54       83.20      6.93 o 
  12   5   5       64.43       76.73      7.26 o 
  13   5   5        6.35        1.26      7.10 o 
   0   6   5      170.90      148.24      8.24 o 
   1   6   5       19.12       17.14      3.73 o 
   2   6   5      141.65      149.61      4.96 o 
   3   6   5        0.12        0.73      1.71 o 
   4   6   5      128.42      105.07      5.27 o 
   5   6   5      278.87      272.75      8.05 o 
   6   6   5       12.62       26.54      3.92 o 
   7   6   5        3.82       -1.77      4.89 o 
   8   6   5       19.59       20.95      5.86 o 
   9   6   5        9.16       -3.81      5.80 o 
  10   6   5        5.95        9.99      6.75 o 
  11   6   5        3.97        5.75      7.14 o 
  12   6   5       38.02       36.78      7.61 o 
  13   6   5        2.92       -3.88      7.66 o 
   1   7   5      154.91      121.17      8.42 o 
   2   7   5      675.13      686.40     18.25 o 
   3   7   5      352.22      454.49     12.24 o 
   4   7   5      146.26      128.76      5.69 o 
   5   7   5       85.26       74.44      5.38 o 
   6   7   5       19.43       14.13      4.43 o 
   7   7   5       33.38       29.69      4.79 o 
   8   7   5       81.10       69.62      6.48 o 
   9   7   5       48.20       58.63      6.72 o 
  10   7   5        1.88      -11.77      6.76 o 
  11   7   5       20.67       27.56      7.49 o 
  12   7   5       14.01       29.30     11.11 o 
   0   8   5       35.03       38.49      6.68 o 
   1   8   5      532.55      457.20     13.17 o 
   2   8   5      146.50      130.89      5.84 o 
   3   8   5       78.41       84.79      4.83 o 
   4   8   5       24.18       30.05      4.94 o 
   5   8   5       68.46       80.84      5.57 o 
   6   8   5        1.32        5.81      5.28 o 
   7   8   5        3.12        4.85      5.76 o 
   8   8   5       16.82       13.24      7.01 o 
   9   8   5       19.07       25.42      7.40 o 
  10   8   5        3.42       -7.20      8.10 o 
  11   8   5        0.43       -3.92      8.32 o 
   1   9   5        0.08       -3.57      5.64 o 
   2   9   5       28.67       29.87      5.44 o 
   3   9   5        7.00        7.82      4.81 o 
   4   9   5       28.49       14.51      5.79 o 
   5   9   5       48.32       46.83      6.10 o 
   6   9   5        4.79        9.81      6.16 o 
   7   9   5        5.08       11.95      6.77 o 
   8   9   5        5.31       11.32      7.98 o 
   9   9   5        8.54       10.94      9.34 o 
   0  10   5      160.26      140.73     10.99 o 
   1  10   5       85.47       84.15      6.99 o 
   2  10   5       17.09        9.78      6.25 o 
   3  10   5        0.64      -12.40      7.15 o 
   4  10   5       19.43       26.69      7.63 o 
   5  10   5        0.97       -7.68      7.28 o 
   6  10   5        0.25       -0.20      7.67 o 
   7  10   5        0.41        6.59      9.58 o 
   1  11   5        2.12        4.57      7.01 o 
   2  11   5       22.65       17.45      9.12 o 
   3  11   5        6.07        5.37      8.09 o 
   4  11   5        8.54        9.24      8.16 o 
   0   0   6    28307.89    32180.01   2642.81 o 
   1   0   6     5675.09     4637.20    269.58 o 
   2   0   6    76169.16    79620.46   3722.73 o 
   3   0   6     4028.04     4097.91    166.65 o 
   4   0   6     4997.85     4835.08    223.28 o 
   5   0   6    13575.29    13751.49    553.24 o 
   6   0   6    11786.66    12677.90    510.13 o 
   7   0   6      369.00      332.04     15.37 o 
   8   0   6     3484.06     3505.91    141.61 o 
   9   0   6      224.54      204.50     23.29 o 
  10   0   6     1063.31      973.14     40.75 o 
  11   0   6        3.59        0.51      7.61 o 
  12   0   6        9.14        6.41      8.54 o 
  13   0   6      116.96      121.09     13.18 o 
  14   0   6        6.73        4.30     10.22 o 
  15   0   6        0.64      -12.76     10.23 o 
   1   1   6     6685.96     7380.23    349.41 o 
   2   1   6    36781.20    38966.80   1107.71 o 
   4   1   6     1958.62     1969.29    207.08 o 
   5   1   6     1165.02     1017.18     29.22 o 
   6   1   6     1947.65     1821.45     52.11 o 
   7   1   6      601.32      533.63     16.24 o 
   8   1   6      537.16      517.46     17.13 o 
   9   1   6      441.11      418.84     22.88 o 
  10   1   6      342.58      320.74     17.64 o 
  11   1   6       37.60       47.85      5.88 o 
  12   1   6       48.62       46.75      6.43 o 
  13   1   6       37.95       43.62      6.75 o 
  14   1   6        0.14        7.97      7.05 o 
  15   1   6       17.08       29.31      7.26 o 
   0   2   6     6382.31     6269.06    363.21 o 
   1   2   6     3142.37     3099.57     95.10 o 
   2   2   6     1173.82     1014.65     29.12 o 
   3   2   6      269.24      215.84     11.59 o 
   4   2   6      873.38      519.18    168.23 o 
   5   2   6      244.10      346.17     11.50 o 
   6   2   6      311.40      260.28     24.87 o 
   7   2   6      139.26      133.64     10.27 o 
   8   2   6        4.84       15.47      4.42 o 
   9   2   6      205.25      232.24     11.06 o 
  10   2   6      340.40      386.88     15.18 o 
  11   2   6        4.24       -2.35      5.61 o 
  12   2   6        3.10       -5.91      6.16 o 
  13   2   6        0.12       -1.13      6.68 o 
  14   2   6        0.67        6.18      6.98 o 
  15   2   6        0.32        2.12      7.21 o 
   1   3   6      777.46      858.38     24.36 o 
   2   3   6     4118.01     4062.32    115.58 o 
   3   3   6     7128.54     7405.90    198.32 o 
   4   3   6     6625.85     6718.99    191.22 o 
   5   3   6     2365.20     2521.62     64.31 o 
   6   3   6     1783.76     1768.49     45.37 o 
   7   3   6       12.22       12.97      3.46 o 
   8   3   6      516.33      600.29     19.59 o 
   9   3   6      486.75      473.35     15.24 o 
  10   3   6      200.51      200.86      8.18 o 
  11   3   6      195.05      216.07      8.96 o 
  12   3   6       14.53       15.79      6.46 o 
  13   3   6       18.13       26.94      7.02 o 
  14   3   6       31.67       35.37      7.36 o 
   0   4   6    14650.98    14860.20    527.85 o 
   1   4   6       78.96       92.74      7.01 o 
   2   4   6      553.51      536.72     14.03 o 
   3   4   6      304.32      258.70     13.32 o 
   4   4   6        5.32        6.50      3.35 o 
   5   4   6      106.50      127.35      8.08 o 
   6   4   6     1196.00     1296.12     31.87 o 
   7   4   6       65.01       75.10      4.46 o 
   8   4   6     1384.70     1350.61     42.19 o 
   9   4   6       70.43       51.53      5.57 o 
  10   4   6       62.42       76.89      6.30 o 
  11   4   6       19.08       16.62      6.16 o 
  12   4   6        0.35        6.46      6.53 o 
  13   4   6       13.06       25.14      7.30 o 
  14   4   6        3.34       -5.85      7.26 o 
   1   5   6       41.63       40.11      5.19 o 
   2   5   6      165.85      162.12      5.19 o 
   3   5   6     1105.53     1144.48     28.02 o 
   4   5   6      190.20      192.77      6.26 o 
   5   5   6      219.23      233.26      7.35 o 
   6   5   6       25.93       26.34      3.96 o 
   7   5   6      229.60      219.64      7.41 o 
   8   5   6      255.47      243.76      8.96 o 
   9   5   6       15.88       11.68      5.51 o 
  10   5   6        6.67        2.36      5.87 o 
  11   5   6        0.12       -4.10      6.35 o 
  12   5   6       12.09       13.93      6.88 o 
  13   5   6       14.69       16.99      7.24 o 
   0   6   6      183.16      196.69      8.76 o 
   1   6   6        2.27        0.48      2.81 o 
   2   6   6        4.39        2.07      2.73 o 
   3   6   6       29.29       44.47      3.52 o 
   4   6   6       15.46       24.41      4.05 o 
   5   6   6       24.95       12.84      3.78 o 
   6   6   6      397.59      409.73     12.91 o 
   7   6   6        0.88        1.77      4.90 o 
   8   6   6       86.09       70.10      6.04 o 
   9   6   6       46.17       33.53      6.51 o 
  10   6   6       21.08       28.04      6.91 o 
  11   6   6       10.25       27.98      7.36 o 
  12   6   6        0.13        4.34     10.48 o 
  13   6   6        1.11       12.64      8.07 o 
   1   7   6       91.67       82.69      4.76 o 
   2   7   6       55.68       72.04      6.73 o 
   3   7   6        1.53        3.06      4.19 o 
   4   7   6      141.62      131.10      5.97 o 
   5   7   6      109.59      114.16      5.60 o 
   6   7   6       15.11       14.24      4.62 o 
   7   7   6       12.33        9.20      5.47 o 
   8   7   6      131.11      118.75      7.20 o 
   9   7   6        1.04        0.84      6.43 o 
  10   7   6        1.98        5.95      7.33 o 
  11   7   6        3.34        7.07      7.72 o 
  12   7   6       35.77       43.56      8.18 o 
   0   8   6      164.35      143.34      8.47 o 
   1   8   6       68.96       59.74      5.82 o 
   2   8   6       27.63       57.16      4.64 o 
   3   8   6        8.29       16.71      4.79 o 
   4   8   6       24.71       20.90      6.15 o 
   5   8   6        0.64        2.50      5.47 o 
   6   8   6       22.54       33.43      5.52 o 
   7   8   6       32.45       25.36      6.52 o 
   8   8   6        0.03        4.64      8.04 o 
   9   8   6        6.93       -1.21      7.90 o 
  10   8   6        0.06        4.35      7.81 o 
   1   9   6        8.68        1.74      4.98 o 
   2   9   6       23.35       28.27      4.81 o 
   3   9   6       72.21       65.75      6.06 o 
   4   9   6      192.38      183.55      7.98 o 
   5   9   6       55.20       50.19      6.62 o 
   6   9   6       55.58       51.74      6.57 o 
   7   9   6        0.72        1.57      7.49 o 
   8   9   6        0.52       17.67      8.46 o 
   9   9   6        1.63       12.73      9.16 o 
   0  10   6       56.97       78.57      9.63 o 
   1  10   6       33.87       27.02      6.22 o 
   2  10   6       15.66       14.99      7.09 o 
   3  10   6        0.03        1.87      7.08 o 
   4  10   6        0.56      -10.37      7.20 o 
   5  10   6        3.66        2.29      8.22 o 
   6  10   6       21.99       11.99      9.38 o 
   7  10   6        0.12        5.50     13.74 o 
   1  11   6       18.57       24.78      7.89 o 
   2  11   6        4.02       -1.02      7.77 o 
   3  11   6        1.70       -5.59      8.05 o 
   1   1   7     1778.71     1778.77    273.88 o 
   2   1   7      116.54      120.35      4.98 o 
   3   1   7      668.41      477.65     28.33 o 
   4   1   7     1901.12     1796.66     65.09 o 
   5   1   7     2404.42     2114.65     60.24 o 
   6   1   7      690.56      588.80     17.62 o 
   7   1   7      328.48      319.04     15.39 o 
   8   1   7       29.61       30.45      4.80 o 
   9   1   7       89.41       96.48      5.95 o 
  10   1   7      119.03      109.35      6.36 o 
  11   1   7      368.91      348.24     12.26 o 
  12   1   7      137.09      121.08      7.44 o 
  13   1   7      109.52      114.53      7.85 o 
  14   1   7        9.03        3.09      7.07 o 
  15   1   7        4.34        2.63      8.32 o 
   0   2   7    15319.80    14916.62    865.44 o 
   1   2   7     1154.80      969.50     32.36 o 
   2   2   7     2991.51     2891.23     88.29 o 
   3   2   7        1.90       14.73      2.45 o 
   4   2   7       58.04       78.53      8.47 o 
   5   2   7     1028.93      951.24     29.23 o 
   6   2   7     3234.34     3490.05    106.05 o 
   7   2   7      892.62      850.22     26.71 o 
   8   2   7     2082.92     2062.51     63.20 o 
   9   2   7      103.75      121.96      6.77 o 
  10   2   7      417.11      425.02     14.50 o 
  11   2   7       57.06       53.50      6.08 o 
  12   2   7        0.26       -2.29      6.29 o 
  13   2   7        0.56       -8.06      6.91 o 
  14   2   7      110.91       95.61      8.05 o 
  15   2   7       22.12       41.36      7.80 o 
   1   3   7      286.43      209.83      8.38 o 
   2   3   7      173.77      221.81      7.62 o 
   3   3   7        6.52       25.94      2.44 o 
   4   3   7      186.35      215.24      8.92 o 
   5   3   7      117.46      132.30      8.10 o 
   6   3   7       22.58       46.56      3.41 o 
   7   3   7        2.55        0.61      3.86 o 
   8   3   7       49.81       41.72      4.25 o 
   9   3   7      143.95      125.66      6.44 o 
  10   3   7      192.03      190.20      8.16 o 
  11   3   7        5.65        7.98      6.01 o 
  12   3   7        2.98        6.95      6.54 o 
  13   3   7       75.57       67.12      7.36 o 
  14   3   7        3.93        9.85      7.44 o 
   0   4   7    20638.85    21522.00    856.78 o 
   1   4   7       35.03       36.18      5.23 o 
   2   4   7      241.60      215.03      8.94 o 
   3   4   7     1389.79     1539.76     44.08 o 
   4   4   7       52.95       53.82      3.86 o 
   5   4   7       41.12       53.55      4.73 o 
   6   4   7      257.95      289.81     10.79 o 
   7   4   7     1270.90     1422.64     36.81 o 
   8   4   7      956.68      936.09     29.98 o 
   9   4   7        2.24        9.63      5.12 o 
  10   4   7      202.29      176.23      7.96 o 
  11   4   7       53.04       51.81      6.50 o 
  12   4   7        5.24        6.36      6.63 o 
  13   4   7        6.53        0.80      7.26 o 
  14   4   7        1.63        3.11      7.66 o 
   1   5   7      614.35      660.95     18.18 o 
   2   5   7      547.84      528.06     13.33 o 
   3   5   7      769.29      794.38     21.70 o 
   4   5   7     1698.85     1759.84     45.05 o 
   5   5   7      183.86      236.71      7.87 o 
   6   5   7      956.98      985.47     27.39 o 
   7   5   7       85.66      100.67      5.24 o 
   8   5   7        0.39        2.25      6.45 o 
   9   5   7      119.67      121.73      6.89 o 
  10   5   7        7.70       17.11      6.00 o 
  11   5   7      106.25      103.90      7.40 o 
  12   5   7        3.34       -0.20      6.84 o 
  13   5   7        0.03       -6.94      8.07 o 
   0   6   7      230.46      206.60      9.15 o 
   1   6   7        6.76        9.10      3.59 o 
   2   6   7      159.42      131.40      6.38 o 
   3   6   7      217.29      200.24      9.09 o 
   4   6   7      150.58      118.39      5.03 o 
   5   6   7       88.49       69.72      6.43 o 
   6   6   7        3.07        7.67      4.74 o 
   7   6   7       11.86       24.60      5.22 o 
   8   6   7       50.60       48.68      6.18 o 
   9   6   7       16.52       15.18      6.53 o 
  10   6   7        5.29        1.77      6.75 o 
  11   6   7        9.13        7.09      9.54 o 
  12   6   7       33.94       32.01      7.89 o 
   1   7   7      131.79      124.79      5.12 o 
   2   7   7        8.15       14.49      4.31 o 
   3   7   7        3.60       14.71      4.19 o 
   4   7   7       99.75      130.60      6.18 o 
   5   7   7       81.28      124.44      6.35 o 
   6   7   7      178.96      174.15      7.92 o 
   7   7   7        8.18       15.54      5.87 o 
   8   7   7       86.23       79.46      7.41 o 
   9   7   7       26.17       13.90      7.44 o 
  10   7   7       24.77       23.62      7.65 o 
  11   7   7        4.38       14.09      8.35 o 
   0   8   7      438.11      447.12     18.22 o 
   1   8   7       21.99       35.83      4.38 o 
   2   8   7     1036.24     1069.23     29.41 o 
   3   8   7      417.76      426.68     12.75 o 
   4   8   7        1.28        4.91      5.16 o 
   5   8   7       34.09       30.17      5.45 o 
   6   8   7        5.74       12.19      6.34 o 
   7   8   7        2.76        0.94      6.55 o 
   8   8   7       36.48       28.09      7.26 o 
   9   8   7        0.06        1.08      8.73 o 
  10   8   7       36.58       29.60      8.83 o 
   1   9   7       14.98        7.39      4.71 o 
   2   9   7        0.70       -1.53      5.29 o 
   3   9   7       41.21       29.14      5.48 o 
   4   9   7       54.97       41.17      6.27 o 
   5   9   7       22.96       20.90      6.04 o 
   6   9   7        0.46       12.05      7.27 o 
   7   9   7        0.09       -0.87      7.62 o 
   8   9   7        1.99      -13.92      8.29 o 
   9   9   7        0.58        1.50      8.78 o 
   0  10   7       43.51       61.55      8.94 o 
   1  10   7        4.51        8.28      6.96 o 
   2  10   7       82.84       94.46      7.83 o 
   3  10   7       54.20       57.60      7.43 o 
   4  10   7        1.20        0.99      7.01 o 
   5  10   7        0.10        3.33      9.16 o 
   6  10   7        0.99       -5.39      9.25 o 
   7  10   7        3.85       -3.10      9.73 o 
   1  11   7        1.71        4.36      7.46 o 
   2  11   7        6.77       15.59      7.77 o 
   3  11   7        7.79       13.04      7.84 o 
   0   0   8    33603.68    33244.43   2730.03 o 
   1   0   8    14040.41    14045.98    815.10 o 
   2   0   8    20115.29    22131.92   1284.64 o 
   3   0   8    16380.50    15589.20    886.17 o 
   4   0   8       49.20       35.03      3.39 o 
   5   0   8     1265.83     1309.62     53.74 o 
   6   0   8     8636.00     8675.15    349.37 o 
   7   0   8     3810.67     3409.85    137.78 o 
   8   0   8     1290.80     1305.23     53.65 o 
   9   0   8      178.74      178.82     10.70 o 
  10   0   8      780.90      859.68     36.77 o 
  11   0   8        4.88       12.07      9.11 o 
  12   0   8        0.71        3.73      8.82 o 
  13   0   8        1.97        1.16     16.36 o 
  14   0   8       74.37       84.64     12.17 o 
  15   0   8       12.90       12.25     10.82 o 
   1   1   8      214.55      222.26     20.81 o 
   2   1   8     1548.97     1655.72    104.38 o 
   3   1   8     5805.97     4857.91    258.32 o 
   4   1   8     5004.65     4933.13    132.57 o 
   5   1   8       18.04       40.26      4.52 o 
   6   1   8     1125.96     1117.45     32.34 o 
   7   1   8      764.55      758.13     23.89 o 
   8   1   8       56.87       49.76      4.75 o 
   9   1   8        2.03       -3.69      2.76 o 
  10   1   8       63.41       63.45      5.68 o 
  11   1   8       29.43       18.24      6.57 o 
  12   1   8       29.52       28.45      7.07 o 
  13   1   8        7.52       16.31      6.91 o 
  14   1   8        1.12       -2.96      7.28 o 
  15   1   8        3.89        2.92      7.87 o 
   1   2   8     1596.93     1450.71     59.15 o 
   2   2   8      538.66      562.30     19.00 o 
   3   2   8     1115.65      967.62     27.85 o 
   4   2   8       46.29       55.20     11.68 o 
   5   2   8      432.75      450.63     27.63 o 
   6   2   8       67.28       74.02      4.17 o 
   7   2   8       39.41       37.46      6.03 o 
   8   2   8      256.59      216.26     10.59 o 
   9   2   8       22.98       19.38      4.91 o 
  10   2   8      205.02      171.49     10.57 o 
  11   2   8       28.02       30.65      5.94 o 
  12   2   8       23.00       22.04      6.51 o 
  13   2   8       14.20       13.52      6.82 o 
  14   2   8        8.92        7.63      7.39 o 
   1   3   8       26.99       33.62      5.60 o 
   2   3   8     4224.14     4319.85    122.89 o 
   3   3   8     5451.88     5521.59    157.26 o 
   4   3   8     1771.46     1697.53     52.14 o 
   5   3   8      833.08      737.40     20.45 o 
   6   3   8     2106.64     2174.80     62.63 o 
   7   3   8       49.84       35.36     11.77 o 
   8   3   8       19.36       10.29      4.53 o 
   9   3   8       80.47       96.18      6.24 o 
  10   3   8        4.01        5.04      5.52 o 
  11   3   8       97.07       99.16      7.05 o 
  12   3   8       95.15      106.05      7.51 o 
  13   3   8        7.36        6.07      7.22 o 
  14   3   8        4.33       13.46      7.83 o 
   0   4   8     3789.19     4436.36    157.76 o 
   1   4   8     1118.52     1215.95     34.93 o 
   2   4   8     3986.68     4160.87    117.92 o 
   3   4   8     1215.03     1211.10     32.75 o 
   4   4   8       31.86       48.42      3.55 o 
   5   4   8      635.04      708.69     18.79 o 
   6   4   8      551.47      567.47     16.39 o 
   7   4   8     1079.83     1097.46     32.39 o 
   8   4   8      867.46      930.22     26.09 o 
   9   4   8       41.09       33.10      5.55 o 
  10   4   8       12.89       25.40      6.42 o 
  11   4   8       22.30       34.51      6.63 o 
  12   4   8        1.97       -0.52      6.79 o 
  13   4   8        2.65        2.58      7.38 o 
  14   4   8       20.67       22.56      7.85 o 
   1   5   8       26.92       43.02      5.38 o 
   2   5   8       11.65       22.50      3.00 o 
   3   5   8       61.92       87.17      6.54 o 
   4   5   8      247.27      292.08      9.79 o 
   5   5   8      214.68      193.12      6.77 o 
   6   5   8       86.34       77.00      5.05 o 
   7   5   8        1.34       -7.27      4.49 o 
   8   5   8        9.04       -0.33      4.99 o 
   9   5   8       15.31       10.01      5.62 o 
  10   5   8       42.55       43.11      6.37 o 
  11   5   8        4.35       14.99      6.63 o 
  12   5   8        0.03        0.03      7.61 o 
  13   5   8        6.85       11.51      8.23 o 
   0   6   8      989.72     1060.65     43.25 o 
   1   6   8       21.77       54.20      6.59 o 
   2   6   8      837.48      752.83     20.78 o 
   3   6   8       82.97       93.63      4.86 o 
   4   6   8       19.67        7.41      3.45 o 
   5   6   8      273.57      296.11      9.79 o 
   6   6   8       19.80        6.71      4.73 o 
   7   6   8      775.36      838.13     25.42 o 
   8   6   8      587.98      597.25     19.20 o 
   9   6   8        3.53        9.49      6.66 o 
  10   6   8       10.44       19.28      7.65 o 
  11   6   8        7.47       17.89      7.54 o 
  12   6   8        2.72        2.17      8.02 o 
   1   7   8       94.85      102.67      6.19 o 
   2   7   8      130.97      122.72      5.65 o 
   3   7   8        0.67        4.88      4.49 o 
   4   7   8      101.02       78.23      5.71 o 
   5   7   8       54.67       63.86      5.83 o 
   6   7   8        5.27        1.87      5.73 o 
   7   7   8       48.45       36.18      6.73 o 
   8   7   8       28.57       32.35      7.21 o 
   9   7   8       27.64       25.32      8.67 o 
  10   7   8        5.24        2.44      9.15 o 
  11   7   8       16.40       17.71      9.46 o 
   0   8   8       12.56       19.64      5.58 o 
   1   8   8        0.19       -1.77      4.79 o 
   2   8   8       40.32       41.94      5.18 o 
   3   8   8      139.09      145.15      7.06 o 
   4   8   8        5.33       17.79      4.98 o 
   5   8   8       24.49       29.12      6.11 o 
   6   8   8       10.96       10.75      6.28 o 
   7   8   8       71.85      101.35      7.52 o 
   8   8   8        1.15       -2.23      7.50 o 
   9   8   8        0.23       -4.25      8.19 o 
  10   8   8        9.11       21.15      8.91 o 
   1   9   8       17.72       22.88      5.47 o 
   2   9   8       21.12       30.99      5.74 o 
   3   9   8        3.00        4.96      5.49 o 
   4   9   8        2.48        9.79      6.92 o 
   5   9   8      222.15      197.36      9.15 o 
   6   9   8        0.08        5.53      7.38 o 
   7   9   8        0.08       12.49      7.84 o 
   8   9   8        7.69        0.61      8.49 o 
   9   9   8        4.46        4.61      9.75 o 
   0  10   8        0.21      -14.37     10.88 o 
   1  10   8       74.40       70.51      7.08 o 
   2  10   8        2.16        1.93      6.84 o 
   3  10   8        3.73        9.34      7.57 o 
   4  10   8        0.93      -11.85      8.76 o 
   5  10   8        2.89        8.01      9.21 o 
   6  10   8        3.53        0.88      9.48 o 
   1  11   8        0.20       -6.87      8.69 o 
   2  11   8        2.79        0.43      8.90 o 
   3  11   8        1.00       16.99      7.61 o 
   2   1   9     2025.77     1192.21    645.90 o 
   3   1   9      477.51      410.71     36.30 o 
   4   1   9    18476.16    19408.19    521.27 o 
   5   1   9      538.83      388.24     15.60 o 
   6   1   9     2469.32     2397.80     73.99 o 
   7   1   9      377.04      399.33     12.32 o 
   8   1   9      974.74      952.60     29.93 o 
   9   1   9      174.10      162.49      7.57 o 
  10   1   9       42.52       25.27      6.06 o 
  11   1   9       52.32       70.21      6.46 o 
  12   1   9       35.85       37.64      6.82 o 
  13   1   9       11.23       19.15      7.09 o 
  14   1   9       29.89       37.54      7.93 o 
   1   2   9     4322.38     4252.66    349.34 o 
   2   2   9     6762.77     6882.29    226.05 o 
   3   2   9      772.81      742.14     20.12 o 
   4   2   9      222.60      193.70     10.64 o 
   5   2   9     3652.09     3895.78    104.93 o 
   6   2   9      856.19      878.65     24.14 o 
   7   2   9     3315.45     3225.74    123.20 o 
   8   2   9     1608.45     1543.62     56.26 o 
   9   2   9       13.93       12.05      5.02 o 
  10   2   9      494.11      528.75     17.19 o 
  11   2   9        2.34        0.81      5.94 o 
  12   2   9        1.42        1.06      6.62 o 
  13   2   9      164.24      158.99      8.89 o 
  14   2   9        0.30        2.36      7.34 o 
   1   3   9      368.28      400.21     20.68 o 
   2   3   9     5655.05     6043.35    172.77 o 
   3   3   9     4447.30     4920.52    140.08 o 
   4   3   9      328.91      478.32     13.59 o 
   5   3   9     1073.69     1224.62     35.54 o 
   6   3   9      433.10      421.85     15.20 o 
   7   3   9        1.73        0.32      2.91 o 
   8   3   9       36.54       30.63      7.85 o 
   9   3   9      183.60      164.85      7.43 o 
  10   3   9      254.97      223.27      9.01 o 
  11   3   9       50.75       43.52      6.47 o 
  12   3   9       10.86        5.93      6.84 o 
  13   3   9        0.33        1.34      7.27 o 
  14   3   9        0.78        3.09      7.77 o 
   0   4   9     2307.54     2542.67    117.73 o 
   1   4   9     3472.33     3523.91    107.08 o 
   2   4   9       57.43       62.35      3.20 o 
   3   4   9       11.33        8.36      2.75 o 
   4   4   9      523.27      589.02     16.62 o 
   5   4   9        4.74        1.89      2.15 o 
   6   4   9        3.44        4.70      2.14 o 
   7   4   9      507.37      538.75     16.99 o 
   8   4   9       13.49       18.25      5.18 o 
   9   4   9      149.27      200.21      8.38 o 
  10   4   9      186.67      191.55      8.64 o 
  11   4   9       63.07       83.38      7.18 o 
  12   4   9        0.26       -9.17      6.94 o 
  13   4   9       23.48       20.69      7.47 o 
   1   5   9       93.56      103.13      4.42 o 
   2   5   9       30.78       42.87      3.64 o 
   3   5   9      210.70      282.66      9.48 o 
   4   5   9     1248.17     1220.78     37.82 o 
   5   5   9      986.53     1069.20     31.29 o 
   6   5   9       51.88       47.33      4.47 o 
   7   5   9       43.59       27.51      6.33 o 
   8   5   9       28.19       14.23      5.18 o 
   9   5   9       22.00       22.52      6.45 o 
  10   5   9        6.92        2.44      6.79 o 
  11   5   9        0.89        1.66      7.41 o 
  12   5   9       52.88       30.44      8.01 o 
  13   5   9        5.87        2.14      8.35 o 
   0   6   9        4.56        0.93      5.61 o 
   1   6   9       76.90       71.70      4.56 o 
   2   6   9       40.86       39.79      4.13 o 
   3   6   9      135.22      131.93      7.18 o 
   4   6   9       11.70       23.80      4.88 o 
   5   6   9       81.72       95.52      5.39 o 
   6   6   9      530.82      527.03     16.97 o 
   7   6   9       38.08       56.48      5.91 o 
   8   6   9        9.73       -0.04      5.97 o 
   9   6   9       57.75       73.37      7.87 o 
  10   6   9       17.81       31.70      7.26 o 
  11   6   9       31.25       22.95      7.76 o 
  12   6   9        0.29       -9.28      8.06 o 
   1   7   9        2.98       -2.59      3.78 o 
   2   7   9       47.94       47.90      4.65 o 
   3   7   9      153.61      168.16      7.71 o 
   4   7   9       41.82       41.24      5.46 o 
   5   7   9       12.92       -3.65      5.47 o 
   6   7   9        3.17       -0.44      6.29 o 
   7   7   9      195.53      204.80      9.65 o 
   8   7   9        0.54       -7.02      7.09 o 
   9   7   9       14.20        9.50      7.71 o 
  10   7   9        1.24       -7.59      8.36 o 
  11   7   9        0.89       -5.53      8.75 o 
   0   8   9      141.07      132.00      9.84 o 
   1   8   9      266.95      276.28      9.27 o 
   2   8   9       34.08       32.07      5.34 o 
   3   8   9      131.53      123.75      6.75 o 
   4   8   9       12.68       20.24      5.90 o 
   5   8   9       12.40       25.53      6.11 o 
   6   8   9       80.37       70.30      6.84 o 
   7   8   9       53.42       29.44      7.35 o 
   8   8   9        0.15        9.56      7.64 o 
   9   8   9       17.70       18.38      8.44 o 
  10   8   9        0.38       -4.10      8.87 o 
   1   9   9        7.92        6.80      6.91 o 
   2   9   9       30.97       38.44      5.82 o 
   3   9   9       23.71       11.42      6.24 o 
   4   9   9       22.27       39.66      6.50 o 
   5   9   9        2.57        8.56      6.70 o 
   6   9   9        0.59       -4.96      6.93 o 
   7   9   9        3.34       -5.29      7.86 o 
   8   9   9        3.61       -1.78      8.85 o 
   0  10   9        0.16        5.55     10.84 o 
   1  10   9       28.56       40.18      7.98 o 
   2  10   9       31.32       29.16      8.44 o 
   3  10   9       33.80       38.45      8.61 o 
   4  10   9        2.69        3.77      8.08 o 
   5  10   9       19.36       16.08      7.83 o 
   6  10   9        3.21       14.91      8.23 o 
   1  11   9       22.25       41.54      8.76 o 
   2  11   9        4.14        3.20      8.44 o 
   0   0  10     3915.64     3488.34    287.10 o 
   1   0  10     6203.65     4004.36    329.36 o 
   3   0  10     1050.65      997.94     47.42 o 
   4   0  10     2840.61     3480.94    141.63 o 
   5   0  10     3850.82     4228.91    153.10 o 
   6   0  10       95.18      128.60     10.22 o 
   7   0  10     1695.58     1735.84     82.30 o 
   8   0  10     2542.67     2587.63    122.20 o 
   9   0  10      875.18      764.61     33.02 o 
  10   0  10      418.87      427.46     20.83 o 
  11   0  10        4.23        5.53      8.60 o 
  12   0  10        4.54       15.82      9.48 o 
  13   0  10       44.32       21.73     11.61 o 
  14   0  10       65.87       33.63     11.13 o 
   1   1  10      222.28      234.30     12.70 o 
   2   1  10     2089.30     2041.60    117.76 o 
   3   1  10     1033.77     1159.51     38.78 o 
   4   1  10     1032.37     1191.91     60.99 o 
   5   1  10      190.23      142.71      9.10 o 
   6   1  10      809.36      805.39     22.40 o 
   7   1  10        0.79       -4.13      3.30 o 
   8   1  10      117.48      112.98     11.18 o 
   9   1  10      134.06      130.27      6.59 o 
  10   1  10      162.42      149.72      7.51 o 
  11   1  10       86.10       76.00      6.58 o 
  12   1  10       69.70       79.03      7.27 o 
  13   1  10        3.24        3.60      7.11 o 
  14   1  10       25.20       29.21      7.84 o 
   0   2  10    11417.39    11192.93    918.74 o 
   1   2  10     1988.09      732.91     61.69 o 
   2   2  10       52.02       53.74      8.76 o 
   3   2  10       45.31       64.04      6.44 o 
   4   2  10       11.74       17.68      3.18 o 
   5   2  10       80.07       81.82      4.46 o 
   6   2  10      238.61      225.16      7.44 o 
   7   2  10      809.94      817.42     35.03 o 
   8   2  10       50.73       31.64      8.21 o 
   9   2  10      222.89      227.40      8.68 o 
  10   2  10      343.69      366.40     12.68 o 
  11   2  10       26.08       27.61      6.22 o 
  12   2  10       14.41       15.20      6.70 o 
  13   2  10        0.46        8.43      7.27 o 
  14   2  10        7.84       -7.05      7.76 o 
   1   3  10      295.60      266.29     15.21 o 
   2   3  10      297.27      357.90     12.78 o 
   3   3  10      163.56      115.01      6.65 o 
   4   3  10     9876.58    10529.46    283.07 o 
   5   3  10     3384.07     3376.00     91.08 o 
   6   3  10     2114.60     2025.91     95.43 o 
   7   3  10      209.23      159.14     20.95 o 
   8   3  10      357.54      299.36     19.52 o 
   9   3  10       23.24       20.83      5.40 o 
  10   3  10       84.89       73.38      6.36 o 
  11   3  10      156.22      147.53      7.95 o 
  12   3  10       63.25       43.22      7.72 o 
  13   3  10        3.85        1.34      7.34 o 
  14   3  10       65.99       75.05      8.45 o 
   0   4  10      861.32      895.55     42.24 o 
   1   4  10     1580.05     1633.26     49.90 o 
   2   4  10       10.14       10.67      3.09 o 
   3   4  10        7.18        5.62      3.01 o 
   4   4  10       19.20       26.30      3.07 o 
   5   4  10      238.74      186.86      7.40 o 
   6   4  10      181.91      167.85      6.90 o 
   7   4  10       38.60       33.80      4.40 o 
   8   4  10        4.59       -0.69      5.18 o 
   9   4  10       25.04       34.08      5.73 o 
  10   4  10       33.86       44.54      6.26 o 
  11   4  10       25.54       35.48      6.72 o 
  12   4  10        7.44        0.73      7.11 o 
  13   4  10       27.83       27.68      7.72 o 
   1   5  10       39.86       41.40      5.17 o 
   2   5  10       34.16       47.38      4.35 o 
   3   5  10        4.01        5.12      4.58 o 
   4   5  10      423.96      440.19     13.92 o 
   5   5  10      283.14      353.74     14.39 o 
   6   5  10      583.08      613.48     18.94 o 
   7   5  10       35.75       44.02      5.57 o 
   8   5  10       39.80       43.26      6.10 o 
   9   5  10       62.98       45.04      6.47 o 
  10   5  10       24.22       20.91      6.88 o 
  11   5  10       26.61       24.53      7.61 o 
  12   5  10        0.51        3.09      7.91 o 
  13   5  10       12.79       31.88      8.65 o 
   0   6  10     1434.25     1447.46     58.55 o 
   1   6  10      606.71      753.38     23.72 o 
   2   6  10       95.61      102.99      6.38 o 
   3   6  10      167.34      171.41      9.18 o 
   4   6  10        1.72        9.47      4.66 o 
   5   6  10      223.93      245.19     12.84 o 
   6   6  10       85.33      113.55      7.15 o 
   7   6  10       58.22       86.28      6.47 o 
   8   6  10       21.06        6.28      6.13 o 
   9   6  10       36.72       49.40      7.31 o 
  10   6  10       92.77       91.07      8.21 o 
  11   6  10       11.87       15.95      8.25 o 
  12   6  10        5.64        1.24      8.27 o 
   1   7  10        2.19       -0.96      4.79 o 
   2   7  10        1.17        5.56      4.57 o 
   3   7  10       25.83       26.98      5.36 o 
   4   7  10      561.11      511.27     16.37 o 
   5   7  10      214.01      207.79      9.18 o 
   6   7  10       29.50       36.01      6.61 o 
   7   7  10       18.03       25.50      6.95 o 
   8   7  10       21.86       26.55      7.90 o 
   9   7  10        0.45        5.06      7.55 o 
  10   7  10        2.85       -1.04      8.45 o 
  11   7  10        5.96        5.22      8.91 o 
   0   8  10       39.35       39.52      9.42 o 
   1   8  10        0.03        1.05      5.60 o 
   2   8  10       14.71       19.43      4.60 o 
   3   8  10       15.49       17.52      5.89 o 
   4   8  10        0.07       -2.34      5.83 o 
   5   8  10        9.25       20.85      6.21 o 
   6   8  10       96.92       93.54      7.80 o 
   7   8  10        2.16       -2.27      7.39 o 
   8   8  10        7.80        4.66      7.79 o 
   9   8  10        3.58       -2.71      9.23 o 
  10   8  10        2.29       13.72      9.23 o 
   1   9  10        0.11        0.68      6.38 o 
   2   9  10        0.10        5.31      6.27 o 
   3   9  10        2.25        6.17      6.05 o 
   4   9  10      146.52      111.28      7.45 o 
   5   9  10        1.82        1.30      6.83 o 
   6   9  10       29.64       12.35      7.65 o 
   7   9  10       19.27       35.52      8.20 o 
   8   9  10        8.61       -1.26      8.45 o 
   0  10  10        9.75       -0.96     12.56 o 
   1  10  10       14.08       14.42      7.63 o 
   2  10  10       89.47       80.83      8.71 o 
   3  10  10       11.87       24.66      8.28 o 
   4  10  10        0.07        4.21      7.38 o 
   5  10  10       10.41       24.14      7.91 o 
   6  10  10        2.07       -4.17      8.19 o 
   1   1  11     3362.56     3226.54    132.63 o 
   2   1  11      194.23      247.81     33.31 o 
   3   1  11    12639.90    12766.16    422.12 o 
   4   1  11    16109.61    17188.33    417.50 o 
   5   1  11     5314.17     5264.18    134.70 o 
   6   1  11      993.84     1034.20     27.09 o 
   7   1  11      759.12      768.82     23.09 o 
   8   1  11        2.05        1.21      2.54 o 
   9   1  11      314.61      278.47     10.01 o 
  10   1  11       50.09       57.22      6.17 o 
  11   1  11       77.63       99.41      7.10 o 
  12   1  11      122.57      105.86      7.84 o 
  13   1  11       25.00       42.63      7.61 o 
  14   1  11       21.23       17.51      7.90 o 
   0   2  11     1531.75     1501.95    130.40 o 
   1   2  11     6569.35     6438.15    264.50 o 
   2   2  11     8058.36     8597.80    349.23 o 
   3   2  11     4159.86     4025.49    145.57 o 
   4   2  11      614.18      662.39     18.23 o 
   5   2  11     2753.43     2605.53     74.50 o 
   6   2  11       27.66       49.36      4.87 o 
   7   2  11     1034.80     1013.40     37.99 o 
   8   2  11      508.18      526.43     18.05 o 
   9   2  11      158.86      214.39      8.66 o 
  10   2  11      252.23      258.81      9.91 o 
  11   2  11       29.04       35.70      6.65 o 
  12   2  11       30.87       32.49      7.05 o 
  13   2  11       21.34       12.29      7.54 o 
  14   2  11       10.84       10.37      7.98 o 
   1   3  11       72.18       60.41      8.93 o 
   2   3  11      188.14      215.25     14.24 o 
   3   3  11       62.02       94.80      6.44 o 
   4   3  11     1594.72     1815.51     51.72 o 
   5   3  11      130.98      143.85      9.62 o 
   6   3  11      112.17      106.79      5.62 o 
   7   3  11       60.12       32.70      5.36 o 
   8   3  11       61.19       69.19      5.29 o 
   9   3  11        8.40       16.62      5.47 o 
  10   3  11        2.61        4.88      5.77 o 
  11   3  11        6.65       16.28      6.50 o 
  12   3  11        8.85        6.66      7.01 o 
  13   3  11        0.07       -1.88      7.60 o 
  14   3  11        1.27        8.82      8.08 o 
   0   4  11       14.88       18.35      6.82 o 
   1   4  11     1061.60     1226.65     40.78 o 
   2   4  11       94.57       81.78      3.64 o 
   3   4  11      340.71      325.17     12.61 o 
   4   4  11       26.83       26.20      3.50 o 
   5   4  11      181.12      199.15      6.94 o 
   6   4  11      152.31      185.20      6.86 o 
   7   4  11      262.40      295.75     11.34 o 
   8   4  11       74.16       74.57      5.62 o 
   9   4  11       56.75       70.84      5.98 o 
  10   4  11       53.37       61.90      6.52 o 
  11   4  11        2.43       -0.07      6.47 o 
  12   4  11       24.97       17.89      7.35 o 
  13   4  11       25.32       15.40      8.21 o 
   1   5  11        3.49       -0.07      3.69 o 
   2   5  11      935.70      872.95     29.45 o 
   3   5  11     1044.11     1110.75     34.43 o 
   4   5  11      455.88      429.21     22.38 o 
   5   5  11       10.56       21.99      5.81 o 
   6   5  11     1021.78     1045.36     30.79 o 
   7   5  11       63.86       52.26      7.02 o 
   8   5  11        6.35        1.33      5.82 o 
   9   5  11       54.60       55.98      6.74 o 
  10   5  11       33.54       27.88      7.26 o 
  11   5  11       59.16       52.26      7.86 o 
  12   5  11       27.22       37.62      8.27 o 
  13   5  11        7.59        4.23      8.61 o 
   0   6  11     1029.36     1045.95     42.86 o 
   1   6  11        1.90       -9.51      4.80 o 
   2   6  11        6.64        6.73      5.11 o 
   3   6  11      194.66      211.41     10.69 o 
   4   6  11      232.45      253.98      9.87 o 
   5   6  11       12.21       21.97      5.72 o 
   6   6  11      286.16      261.02     10.51 o 
   7   6  11      141.73      146.21      8.19 o 
   8   6  11        1.35       -2.45      6.23 o 
   9   6  11        0.42        8.91      6.75 o 
  10   6  11        2.79        8.61      7.52 o 
  11   6  11        8.63       -3.38      7.97 o 
  12   6  11        0.28        7.23      9.38 o 
   1   7  11        9.41       -3.00      5.70 o 
   2   7  11       30.19       31.50      5.98 o 
   3   7  11       12.89        2.27      4.80 o 
   4   7  11      239.64      236.71      9.73 o 
   5   7  11        0.56       10.60      6.09 o 
   6   7  11       15.52        7.59      6.50 o 
   7   7  11       16.73        6.55      6.92 o 
   8   7  11       15.10        8.28      7.37 o 
   9   7  11       33.10       40.21      7.95 o 
  10   7  11        0.03        0.40      8.67 o 
  11   7  11        0.09      -18.02      9.01 o 
   0   8  11        2.52       -2.70      8.10 o 
   1   8  11       97.52       87.97      6.22 o 
   2   8  11        3.51        4.88      6.77 o 
   3   8  11       82.60       77.72      6.12 o 
   4   8  11        6.24       -1.38      6.17 o 
   5   8  11       34.78       45.69      6.84 o 
   6   8  11       25.21       39.10      7.22 o 
   7   8  11       15.21       33.10      7.58 o 
   8   8  11        5.48       14.44      8.05 o 
   9   8  11        6.28       11.87      8.33 o 
   1   9  11       10.66        1.90      6.14 o 
   2   9  11        0.56       -0.86      7.71 o 
   3   9  11        0.55       -0.44      7.10 o 
   4   9  11        3.25       14.79      6.42 o 
   5   9  11        1.85       10.94      7.15 o 
   6   9  11        2.68       -3.33      7.63 o 
   7   9  11        9.45       10.17      7.92 o 
   8   9  11        2.90       -5.56      8.47 o 
   0  10  11        7.11       -0.98     11.62 o 
   1  10  11        8.99        5.41      8.28 o 
   2  10  11        5.98        1.11      9.39 o 
   3  10  11       23.60       33.07      8.53 o 
   4  10  11        1.69       -2.06      9.92 o 
   5  10  11        0.07        4.86      8.87 o 
   0   0  12     7848.67     8484.26    697.00 o 
   1   0  12     3213.92     2850.11    166.17 o 
   2   0  12     5148.82     5301.37    308.32 o 
   3   0  12        6.67       61.85     12.84 o 
   4   0  12     1071.37      842.24     35.32 o 
   5   0  12     1490.75     1445.46     52.97 o 
   6   0  12       59.45       57.02      5.51 o 
   7   0  12     3161.66     3112.60    113.13 o 
   8   0  12      383.07      389.51     18.73 o 
   9   0  12        6.87       10.68      9.62 o 
  10   0  12      292.80      305.91     15.71 o 
  11   0  12       32.29       34.76      9.27 o 
  12   0  12       58.43       65.62     10.39 o 
  13   0  12       94.76       74.88     11.21 o 
  14   0  12        0.05       -5.10     11.32 o 
   1   1  12      394.65      340.01     31.93 o 
   2   1  12       65.16       96.82     19.77 o 
   3   1  12     3416.59     3331.70    110.26 o 
   4   1  12     5391.38     5679.84    153.56 o 
   5   1  12      587.56      550.90     19.43 o 
   6   1  12      548.12      510.12     14.10 o 
   7   1  12       52.96       54.47      5.05 o 
   8   1  12       64.97       53.66      5.07 o 
   9   1  12      445.56      471.68     15.76 o 
  10   1  12       21.14       26.47      5.89 o 
  11   1  12      121.55      123.12      8.20 o 
  12   1  12       41.46       31.37      7.14 o 
  13   1  12       10.60       16.00      7.43 o 
  14   1  12       13.48       16.65      8.10 o 
   0   2  12      378.39      322.20     24.10 o 
   1   2  12      713.41      674.40     30.03 o 
   2   2  12      304.94      254.32     14.97 o 
   3   2  12      112.32      159.60     18.83 o 
   4   2  12     1724.26     1774.01     48.02 o 
   5   2  12      228.30      235.70      9.25 o 
   6   2  12        0.04       -3.43      2.32 o 
   7   2  12      181.04      215.36      9.17 o 
   8   2  12       31.06       24.69      4.93 o 
   9   2  12      115.24      151.38      7.67 o 
  10   2  12       13.85       11.42      5.81 o 
  11   2  12       59.27       69.16      6.89 o 
  12   2  12       22.14       14.16      7.00 o 
  13   2  12        1.30       -3.93      7.44 o 
  14   2  12        3.98        7.15      8.13 o 
   1   3  12       10.40       18.21      3.49 o 
   2   3  12     3065.15     2957.75     98.06 o 
   3   3  12     5099.14     5609.20    184.48 o 
   4   3  12     1375.55     1319.25     43.95 o 
   5   3  12     2571.81     2549.34    103.26 o 
   6   3  12      716.35      709.12     30.17 o 
   7   3  12        0.70       -1.46      3.87 o 
   8   3  12      353.98      351.72     11.41 o 
   9   3  12      406.09      393.03     12.80 o 
  10   3  12        2.17        0.37      6.11 o 
  11   3  12      115.22      129.11      7.96 o 
  12   3  12       78.19       58.75      7.49 o 
  13   3  12       68.49       92.91      8.33 o 
   0   4  12      803.67      611.32     30.03 o 
   1   4  12      276.82      327.58     10.36 o 
   2   4  12      603.06      561.70     19.90 o 
   3   4  12        7.26        2.81      3.15 o 
   4   4  12       63.00       63.36      5.50 o 
   5   4  12      767.01      767.42     21.64 o 
   6   4  12      910.88      903.39     25.34 o 
   7   4  12       20.75       20.07      4.82 o 
   8   4  12      279.92      258.31      9.18 o 
   9   4  12       11.07       -0.36      5.52 o 
  10   4  12      183.06      189.58      8.76 o 
  11   4  12       13.32       -8.44      6.72 o 
  12   4  12        0.07       -1.93      7.85 o 
  13   4  12       50.24       39.61      8.70 o 
   1   5  12        7.28        3.65      4.75 o 
   2   5  12       54.16       57.28      5.42 o 
   3   5  12      123.84      160.60      8.23 o 
   4   5  12        4.00        4.04      3.90 o 
   5   5  12      378.14      415.18     13.76 o 
   6   5  12        0.20        7.63      5.13 o 
   7   5  12      185.81      198.05      8.39 o 
   8   5  12       10.19       -5.04      5.73 o 
   9   5  12        1.53        2.69      6.84 o 
  10   5  12       82.89       99.04      8.09 o 
  11   5  12        0.15      -11.11      7.53 o 
  12   5  12        5.02       11.16      9.11 o 
   0   6  12       91.79      108.59     18.29 o 
   1   6  12      371.62      410.22     16.77 o 
   2   6  12       23.33       14.34      5.15 o 
   3   6  12        2.52       -9.72      6.19 o 
   4   6  12      232.34      238.43     10.17 o 
   5   6  12       51.01       48.51      5.88 o 
   6   6  12      249.45      265.57     10.79 o 
   7   6  12        5.49        2.48      7.45 o 
   8   6  12        0.40        6.18      6.73 o 
   9   6  12       46.98       55.51      9.11 o 
  10   6  12       11.91       14.77      8.29 o 
  11   6  12       14.19       21.26      8.16 o 
  12   6  12        7.90        5.88      8.59 o 
   1   7  12        6.74       11.20      5.95 o 
   2   7  12       92.31      106.14      7.20 o 
   3   7  12       99.78      101.02      8.22 o 
   4   7  12       17.91       15.51      5.31 o 
   5   7  12       84.19       94.22      6.97 o 
   6   7  12        2.62        4.64      6.42 o 
   7   7  12        0.77       -3.79      8.84 o 
   8   7  12        1.90       -5.86      7.43 o 
   9   7  12        8.75       14.71      7.90 o 
  10   7  12       14.65       30.60      8.93 o 
   0   8  12       60.70       68.25      8.16 o 
   1   8  12        2.75        7.29      6.95 o 
   2   8  12       23.77       14.21      6.83 o 
   3   8  12        0.73        5.92      7.66 o 
   4   8  12        1.94        4.77      7.39 o 
   5   8  12        9.02       -2.55      6.40 o 
   6   8  12       10.52       16.54      7.07 o 
   7   8  12       14.88        5.55      7.50 o 
   8   8  12        0.08        3.79      7.91 o 
   9   8  12        3.03       19.95      8.54 o 
   1   9  12        0.04       -2.32      7.80 o 
   2   9  12        5.77        2.68      9.12 o 
   3   9  12       47.64       43.47      7.41 o 
   4   9  12       35.44       39.73      8.31 o 
   5   9  12       68.24       70.45      8.82 o 
   6   9  12       11.20       16.70      7.54 o 
   7   9  12       10.62        5.74      7.97 o 
   0  10  12       25.93       22.38     16.11 o 
   1  10  12        2.76       -5.47      8.76 o 
   2  10  12        7.59       13.68      8.44 o 
   3  10  12       31.48       33.56      8.02 o 
   4  10  12        7.82        1.26      8.94 o 
   5  10  12        1.89       -6.92      9.80 o 
   1   1  13      537.84      491.04     24.32 o 
   2   1  13      430.88      483.35     21.35 o 
   3   1  13     4644.55     4395.48    145.61 o 
   4   1  13      380.76      404.77     19.53 o 
   5   1  13     2001.44     1704.71     39.99 o 
   6   1  13      118.99      133.37      5.26 o 
   7   1  13       66.82       69.31      4.82 o 
   8   1  13        7.71        4.56      4.75 o 
   9   1  13      805.62      829.25     25.20 o 
  10   1  13       12.74       11.92      5.95 o 
  11   1  13      147.32      140.36      8.15 o 
  12   1  13       50.47       54.38      7.31 o 
  13   1  13       12.73        4.75      7.55 o 
  14   1  13       22.18       23.71      8.17 o 
   0   2  13      761.34      830.52     49.83 o 
   1   2  13     2841.23     2442.93    116.53 o 
   2   2  13     1060.74     1022.64     45.48 o 
   3   2  13       17.24        8.56      2.73 o 
   4   2  13       22.80       22.49      3.86 o 
   5   2  13      890.20      956.60     26.26 o 
   6   2  13      566.35      558.38     17.47 o 
   7   2  13      138.85      143.84      7.27 o 
   8   2  13      574.53      597.14     17.77 o 
   9   2  13      456.45      409.67     13.37 o 
  10   2  13       76.85       95.99      6.89 o 
  11   2  13        7.09        1.88      6.57 o 
  12   2  13        3.22       20.55      7.18 o 
  13   2  13       26.57       21.86      7.76 o 
  14   2  13        6.84        1.61      8.24 o 
   1   3  13      739.56      686.52     40.14 o 
   2   3  13       11.93        6.07      2.21 o 
   3   3  13      125.02      146.57     11.23 o 
   4   3  13      112.57      113.09      7.82 o 
   5   3  13        5.78        4.28      2.36 o 
   6   3  13       16.29       21.25      4.10 o 
   7   3  13        5.60        2.43      4.46 o 
   8   3  13       22.64       21.00      5.00 o 
   9   3  13        1.27       12.01      5.50 o 
  10   3  13       15.67        8.68      6.22 o 
  11   3  13       12.51       13.18      6.63 o 
  12   3  13        5.96       -7.16      7.30 o 
  13   3  13       14.43        8.78     11.05 o 
   0   4  13      135.27      111.51     10.23 o 
   1   4  13      427.00      394.86     14.59 o 
   2   4  13      792.86      888.64     27.88 o 
   3   4  13      104.53       99.29      8.33 o 
   4   4  13      294.23      279.92     12.81 o 
   5   4  13     1109.21     1264.90     39.21 o 
   6   4  13      634.42      657.80     19.04 o 
   7   4  13       91.61       88.52      5.55 o 
   8   4  13        2.86       -1.01      5.23 o 
   9   4  13      290.33      299.06     13.43 o 
  10   4  13      108.70       95.34      7.34 o 
  11   4  13       26.00       28.50      7.79 o 
  12   4  13       18.86       13.92      8.45 o 
  13   4  13        3.22        6.78      8.74 o 
   1   5  13       20.01       13.51      7.54 o 
   2   5  13      162.75      150.43     14.71 o 
   3   5  13      589.42      652.63     25.01 o 
   4   5  13      779.04      742.27     28.34 o 
   5   5  13     3283.43     3436.49     98.30 o 
   6   5  13       63.79       80.14      5.87 o 
   7   5  13      146.26      149.71      7.53 o 
   8   5  13       90.98      114.06      7.14 o 
   9   5  13       60.54       57.77      7.52 o 
  10   5  13        0.54       16.17      7.20 o 
  11   5  13       37.50       48.43      8.15 o 
  12   5  13       17.15       19.14      8.34 o 
   0   6  13      133.95      141.45     23.01 o 
   1   6  13      262.47      233.07     14.79 o 
   2   6  13       15.27       19.22      6.98 o 
   3   6  13       19.96       12.65      6.18 o 
   4   6  13       14.38       18.43      7.65 o 
   5   6  13        9.30       24.63      5.28 o 
   6   6  13       27.03       30.37      6.10 o 
   7   6  13       30.53        7.89      6.55 o 
   8   6  13        0.64        9.66      6.99 o 
   9   6  13       18.64       18.43      7.60 o 
  10   6  13       12.87        4.73      8.06 o 
  11   6  13        0.13       -2.28      8.88 o 
   1   7  13       16.59       21.71      7.96 o 
   2   7  13        8.97       11.20      7.08 o 
   3   7  13      114.04      164.73      9.79 o 
   4   7  13       52.72       34.08      7.64 o 
   5   7  13      341.70      396.12     14.52 o 
   6   7  13       34.57       27.57      6.54 o 
   7   7  13        2.40        2.77      7.03 o 
   8   7  13       24.90       26.26      8.02 o 
   9   7  13       16.25       13.80      7.98 o 
  10   7  13       22.63       28.49      9.30 o 
   0   8  13      201.81      203.09     18.25 o 
   1   8  13       98.78      105.88     10.41 o 
   2   8  13      190.98      175.26     11.41 o 
   3   8  13       37.12       29.33      7.91 o 
   4   8  13       31.92       24.57      7.61 o 
   5   8  13       33.21       32.13      7.98 o 
   6   8  13        1.08       -0.28      6.85 o 
   7   8  13        1.16        8.62      7.44 o 
   8   8  13       26.10       39.64      8.12 o 
   9   8  13        0.29       10.75      8.44 o 
   1   9  13        0.49       -4.61     10.18 o 
   2   9  13        1.68        4.80      8.14 o 
   3   9  13        3.78       18.89      8.67 o 
   4   9  13       19.43       19.62      8.28 o 
   5   9  13        0.04        2.90      8.38 o 
   6   9  13        8.36       32.07      9.01 o 
   7   9  13        3.38        0.70      9.38 o 
   0  10  13       14.25       -0.69     15.78 o 
   1  10  13        4.53       16.19     11.21 o 
   2  10  13        7.46        5.12      8.79 o 
   3  10  13        7.59        4.97      7.96 o 
   4  10  13        7.49       17.53      9.02 o 
   0   0  14     1887.86     1870.59    155.01 o 
   1   0  14    10355.96    10279.12    597.12 o 
   2   0  14    10851.42    11749.15    682.42 o 
   3   0  14      707.02      636.88     31.42 o 
   4   0  14       17.65       15.41      6.73 o 
   5   0  14      199.70      181.86     11.30 o 
   6   0  14      383.46      456.14     18.57 o 
   7   0  14     1227.46     1350.38     50.01 o 
   8   0  14     1447.95     1570.17     57.98 o 
   9   0  14      386.01      479.46     22.87 o 
  10   0  14      186.93      213.39     12.96 o 
  11   0  14        3.32        8.79      9.19 o 
  12   0  14      101.69      123.87     12.80 o 
  13   0  14       11.81        1.63     11.12 o 
  14   0  14        1.07       -9.04     11.49 o 
   1   1  14      283.83      240.85     18.24 o 
   2   1  14      222.68      246.16     21.15 o 
   3   1  14     2246.56     2241.67     82.26 o 
   4   1  14     1288.68     1293.72     40.47 o 
   5   1  14     1803.09     1801.99     52.46 o 
   6   1  14      217.32      211.27      7.33 o 
   7   1  14        8.03       11.78      4.16 o 
   8   1  14       16.05       22.39      4.95 o 
   9   1  14      110.44      121.98      9.13 o 
  10   1  14       47.93       41.51      6.36 o 
  11   1  14       32.57       50.64      7.03 o 
  12   1  14       41.53       35.07      7.40 o 
  13   1  14       10.69       17.08      7.89 o 
   0   2  14      161.45      170.48     19.22 o 
   1   2  14      764.46      486.47     41.80 o 
   2   2  14       24.41       49.94      5.22 o 
   3   2  14      132.09      118.27      7.90 o 
   4   2  14      479.26      478.33     16.05 o 
   5   2  14      114.04      108.81      5.19 o 
   6   2  14      404.22      447.98     13.42 o 
   7   2  14      265.01      260.29      9.33 o 
   8   2  14        1.77       13.25      4.96 o 
   9   2  14       17.01       17.67      5.51 o 
  10   2  14      111.78      123.85      7.42 o 
  11   2  14        3.74        0.37      6.68 o 
  12   2  14       32.55       32.66      7.39 o 
  13   2  14        0.12        6.48      7.74 o 
   1   3  14      568.26      576.45     33.86 o 
   2   3  14        8.47        1.59      1.73 o 
   3   3  14     3508.27     3834.90    154.64 o 
   4   3  14      522.35      529.34     20.34 o 
   5   3  14     1335.49     1376.84     64.50 o 
   6   3  14      226.61      222.90      8.08 o 
   7   3  14      108.98      117.38      7.66 o 
   8   3  14      201.81      211.03      8.60 o 
   9   3  14      134.52      128.62      6.95 o 
  10   3  14       29.47       30.36      6.46 o 
  11   3  14       65.08       80.97      7.41 o 
  12   3  14       33.57       27.64      7.61 o 
  13   3  14       22.14       38.21      8.22 o 
   0   4  14      732.31      728.76     43.70 o 
   1   4  14      651.56      637.40     27.81 o 
   2   4  14      961.02      988.77     41.10 o 
   3   4  14      119.06      112.17      6.28 o 
   4   4  14        1.73        0.67      2.27 o 
   5   4  14      565.06      552.45     34.33 o 
   6   4  14       95.84      113.08      8.40 o 
   7   4  14      428.09      454.64     15.15 o 
   8   4  14       48.79       34.88      5.94 o 
   9   4  14       96.73      103.96      7.34 o 
  10   4  14       50.50       47.47      7.19 o 
  11   4  14        0.24       -2.05      7.65 o 
  12   4  14        2.89        6.81      8.26 o 
   1   5  14        0.06       -9.01      7.71 o 
   2   5  14       48.30       64.12     10.54 o 
   3   5  14        5.05        6.37      7.17 o 
   4   5  14      413.50      443.26     18.23 o 
   5   5  14       16.39       52.07      6.74 o 
   6   5  14        6.51       16.24      4.87 o 
   7   5  14        6.91       10.97      5.57 o 
   8   5  14       49.18       52.80      6.47 o 
   9   5  14       10.33       10.66      7.25 o 
  10   5  14        2.75        9.33      7.32 o 
  11   5  14        1.69       -9.83      7.95 o 
  12   5  14        0.34        0.68      8.49 o 
   0   6  14        1.09        1.80     17.65 o 
   1   6  14       42.59       39.34      9.21 o 
   2   6  14      106.28       71.59     10.05 o 
   3   6  14        1.25        0.02      8.93 o 
   4   6  14        9.24       12.30      6.75 o 
   5   6  14      101.06       99.57      7.84 o 
   6   6  14        1.37        0.40      5.65 o 
   7   6  14       52.21       62.60      6.83 o 
   8   6  14       19.59       10.26      7.12 o 
   9   6  14       30.34       56.77      8.41 o 
  10   6  14        6.06       11.98      8.27 o 
  11   6  14        0.31       14.41      9.01 o 
   1   7  14       29.39       23.14     12.22 o 
   2   7  14        0.91        3.36     10.15 o 
   3   7  14       25.92       25.72     11.98 o 
   4   7  14        1.60       -2.54      7.51 o 
   5   7  14        0.42        6.38      7.18 o 
   6   7  14       58.68       38.41      8.04 o 
   7   7  14       14.58       27.88      7.06 o 
   8   7  14        4.74       10.01      7.50 o 
   9   7  14       27.05       24.44      8.10 o 
  10   7  14        0.08        7.68      9.32 o 
   0   8  14      156.37      157.14     30.71 o 
   1   8  14        4.57       18.85     11.42 o 
   2   8  14       27.80       28.58     11.48 o 
   3   8  14        3.18        5.58      8.33 o 
   4   8  14        1.03       -1.44      7.34 o 
   5   8  14       11.11       -7.20      7.95 o 
   6   8  14        0.07       12.65      8.26 o 
   7   8  14        1.49        2.14      8.80 o 
   8   8  14        3.49        5.17      7.82 o 
   1   9  14        0.11        8.00     10.45 o 
   2   9  14       15.20       23.09     12.74 o 
   3   9  14        2.26       -2.59      9.20 o 
   4   9  14       22.75       18.40      8.26 o 
   5   9  14        0.84       -2.10      8.48 o 
   6   9  14        4.18       -0.15      8.96 o 
   7   9  14        5.06        6.92      9.46 o 
   0  10  14        1.60        8.96     16.38 o 
   1  10  14       13.56       12.45     11.34 o 
   2  10  14        2.08      -13.55     11.43 o 
   3  10  14        5.31       -4.53     11.28 o 
   1   1  15      429.31      436.13     22.89 o 
   2   1  15     1912.44     1996.35     82.78 o 
   3   1  15     2572.53     2524.79     92.60 o 
   4   1  15      269.75      296.50     10.92 o 
   5   1  15      910.69      947.79     28.25 o 
   6   1  15      981.91      966.01     28.86 o 
   7   1  15        1.16        2.53      4.20 o 
   8   1  15      370.08      380.01     12.23 o 
   9   1  15      102.74      114.57      6.59 o 
  10   1  15       34.58       42.21      6.42 o 
  11   1  15      164.46      160.77      8.62 o 
  12   1  15       30.93       20.07      7.82 o 
  13   1  15       50.52       71.84      8.32 o 
   0   2  15     1979.09     1814.48    106.48 o 
   1   2  15     2533.88     2573.66    106.46 o 
   2   2  15     2117.69     2204.23     91.31 o 
   3   2  15      256.11      225.03      8.65 o 
   4   2  15      499.47      466.74     15.79 o 
   5   2  15     1230.74     1238.78     36.40 o 
   6   2  15      623.49      675.97     19.56 o 
   7   2  15     1460.34     1475.71     43.04 o 
   8   2  15      312.38      287.85      9.96 o 
   9   2  15      165.07      193.99      8.68 o 
  10   2  15      185.07      169.47      8.40 o 
  11   2  15        2.13        2.98      6.97 o 
  12   2  15       12.26       10.16      7.40 o 
  13   2  15       66.51       57.89      8.26 o 
   1   3  15        8.04        0.64      2.12 o 
   2   3  15      146.91      121.34     17.25 o 
   3   3  15        8.31        1.00      2.87 o 
   4   3  15      619.97      560.40     21.79 o 
   5   3  15       81.28       74.84      5.87 o 
   6   3  15      118.96      134.62      6.52 o 
   7   3  15      557.21      557.62     16.65 o 
   8   3  15        4.82        0.94      5.40 o 
   9   3  15       49.19       51.43      6.01 o 
  10   3  15       48.59       56.95      6.62 o 
  11   3  15        4.92       -6.50      7.00 o 
  12   3  15       21.25       19.03      7.55 o 
  13   3  15        0.84        2.10      8.01 o 
   0   4  15       75.63        9.63      5.75 o 
   1   4  15      641.66      305.48     29.30 o 
   2   4  15      350.36      223.36     80.39 o 
   3   4  15      411.21      397.60     27.26 o 
   4   4  15     1462.44     1551.14     63.23 o 
   5   4  15       18.32       24.06      4.99 o 
   6   4  15     1144.85     1154.03     36.44 o 
   7   4  15      689.38      798.74     24.37 o 
   8   4  15       81.95       99.29      6.74 o 
   9   4  15      128.44      173.37      8.60 o 
  10   4  15        3.79       -1.68      6.90 o 
  11   4  15        4.66       10.74      7.82 o 
  12   4  15       24.67       32.24      8.60 o 
   1   5  15      239.90      206.07     17.82 o 
   2   5  15       39.54       30.97      8.45 o 
   3   5  15      929.25      988.76     48.58 o 
   4   5  15       19.84       30.95      9.79 o 
   5   5  15      142.73      109.47      7.41 o 
   6   5  15        1.88        4.46      6.52 o 
   7   5  15      202.91      233.48      9.42 o 
   8   5  15       59.07       88.26      8.11 o 
   9   5  15       27.76       29.71      7.33 o 
  10   5  15        1.00      -11.90      7.17 o 
  11   5  15       18.88       20.82      8.25 o 
  12   5  15       15.81        4.55      8.65 o 
   0   6  15       28.66       28.66     19.15 o 
   1   6  15        0.48        6.56     12.73 o 
   2   6  15        3.13       -8.51      9.15 o 
   3   6  15        0.10       -5.07     10.08 o 
   4   6  15       28.89       38.86     12.65 o 
   5   6  15        3.48       12.45      6.73 o 
   6   6  15       32.33       32.93      7.34 o 
   7   6  15      106.01      111.72      7.49 o 
   8   6  15       26.64       44.77      7.29 o 
   9   6  15       18.36        8.06      7.59 o 
  10   6  15        4.73        6.94      8.30 o 
  11   6  15       15.98       38.11      9.31 o 
   1   7  15        1.77       -2.15     10.99 o 
   2   7  15       31.41       28.34     16.02 o 
   3   7  15        4.12       -0.25     11.07 o 
   4   7  15       57.87       52.80     11.28 o 
   5   7  15       49.55       56.04      7.84 o 
   6   7  15       59.81       63.53      8.26 o 
   7   7  15        1.57       -2.47      8.35 o 
   8   7  15       19.23       21.65      7.26 o 
   9   7  15       39.87       32.02      8.17 o 
  10   7  15       18.91       24.28      9.35 o 
   0   8  15       75.43       69.43     22.81 o 
   1   8  15       98.35       97.30     12.76 o 
   2   8  15        4.30      -13.53     15.06 o 
   3   8  15       36.56       19.23     11.90 o 
   4   8  15        9.33      -10.60      7.63 o 
   5   8  15        3.23       -8.52      7.83 o 
   6   8  15        8.39        4.78      8.38 o 
   7   8  15       31.34       38.78      9.07 o 
   8   8  15       14.89       12.35      9.55 o 
   1   9  15       19.10        5.08     13.08 o 
   2   9  15        2.44       10.12     12.98 o 
   3   9  15        4.64       -4.33     12.96 o 
   4   9  15       26.93       19.97      8.66 o 
   5   9  15       19.14       22.47      8.60 o 
   6   9  15        0.46       20.51      9.35 o 
   0  10  15       20.60       23.77     16.64 o 
   1  10  15        3.01        5.28     11.95 o 
   2  10  15        0.28        2.30     14.20 o 
   0   0  16       44.81       28.43     11.38 o 
   1   0  16    10341.35    10228.35    594.20 o 
   2   0  16       98.17      115.53     11.46 o 
   3   0  16       45.28       39.25      9.33 o 
   4   0  16      107.49      112.32      9.02 o 
   5   0  16      855.81      901.51     44.58 o 
   6   0  16      219.19      215.02     13.48 o 
   7   0  16     2572.53     2649.77     96.52 o 
   8   0  16      135.02      143.34      9.11 o 
   9   0  16     1103.13     1210.43     50.51 o 
  10   0  16       59.19       72.67      9.72 o 
  11   0  16        6.06        2.44     11.73 o 
  12   0  16       22.72       19.93     10.60 o 
  13   0  16       15.34       -3.76     11.40 o 
   1   1  16      599.21      655.10     28.52 o 
   2   1  16       83.30       73.37      6.92 o 
   3   1  16      267.86      247.91     12.59 o 
   4   1  16      539.18      569.08     19.05 o 
   5   1  16      948.25      967.47     28.88 o 
   6   1  16        2.90       11.64      5.46 o 
   7   1  16       31.16       15.06      4.27 o 
   8   1  16       59.51       65.28      5.41 o 
   9   1  16        4.43        7.14      5.47 o 
  10   1  16       17.93       21.58      6.22 o 
  11   1  16       65.65       53.74      7.17 o 
  12   1  16       12.48        1.44      7.46 o 
  13   1  16        0.26        1.23      8.03 o 
   0   2  16      140.19      110.90     10.65 o 
   1   2  16     1099.20      999.64     42.42 o 
   2   2  16       62.51       70.33      8.07 o 
   3   2  16      158.55      169.53      8.62 o 
   4   2  16      118.86      105.68      8.59 o 
   5   2  16      459.16      494.14     15.96 o 
   6   2  16       82.93       70.75      5.73 o 
   7   2  16      408.43      413.18     15.12 o 
   8   2  16        7.94        4.59      4.97 o 
   9   2  16      283.25      276.32     10.03 o 
  10   2  16        0.64        5.09      6.28 o 
  11   2  16        7.52       14.87      7.09 o 
  12   2  16       13.55       21.83      7.50 o 
  13   2  16        0.55       -7.61      8.04 o 
   1   3  16      708.26       38.05    163.55 o 
   2   3  16      173.02       70.47     41.64 o 
   3   3  16     1241.36     1023.01    112.02 o 
   4   3  16      216.26      223.92     10.30 o 
   5   3  16      698.47      726.87     23.85 o 
   6   3  16        9.83        9.19      6.36 o 
   7   3  16        7.91       17.89      5.45 o 
   8   3  16      243.77      260.94     10.00 o 
   9   3  16       41.47       31.16      5.86 o 
  10   3  16        0.05       -0.36      6.33 o 
  11   3  16       97.78      118.43      8.15 o 
  12   3  16       34.06       23.37      7.63 o 
   0   4  16       60.11        0.39      2.23 o 
   2   4  16      225.05       22.35     16.11 o 
   3   4  16       44.60       47.65      7.66 o 
   4   4  16       80.00       93.01      8.59 o 
   5   4  16       49.94       30.72      6.34 o 
   6   4  16       43.39       38.60      5.96 o 
   7   4  16      108.03      114.31      7.68 o 
   8   4  16       49.66       50.48      6.02 o 
   9   4  16       22.04       38.81      8.94 o 
  10   4  16        7.50        4.02      7.08 o 
  11   4  16       17.65       17.21      8.75 o 
  12   4  16        0.40        9.13      8.48 o 
   1   5  16       15.11       23.15     14.27 o 
   2   5  16       16.02       12.31     11.98 o 
   3   5  16       11.29       12.79      9.37 o 
   4   5  16       61.98       58.65     10.32 o 
   5   5  16       80.11      100.81     10.34 o 
   6   5  16       51.32       69.23      7.20 o 
   7   5  16        8.95       24.07      7.34 o 
   8   5  16       67.76       61.83      6.74 o 
   9   5  16        7.83       16.29      6.66 o 
  10   5  16        5.72        3.40      7.42 o 
  11   5  16       10.75       11.93      8.19 o 
   0   6  16        1.01        0.50     19.33 o 
   1   6  16      204.57      240.51     20.62 o 
   2   6  16      284.96      235.55     20.05 o 
   3   6  16       67.92       60.13     10.91 o 
   4   6  16      196.99      206.32     15.41 o 
   5   6  16       76.78       84.29      7.92 o 
   6   6  16       54.58       37.50      7.47 o 
   7   6  16      110.61      104.03      8.91 o 
   8   6  16        0.22        0.59      8.32 o 
   9   6  16       24.08       35.78      7.49 o 
  10   6  16        6.99        8.20      8.20 o 
   1   7  16        0.93        9.79     14.59 o 
   2   7  16      108.72       64.00     13.18 o 
   3   7  16       24.85       32.81     11.58 o 
   4   7  16        2.19        2.70     11.80 o 
   5   7  16        3.83        2.89      7.59 o 
   6   7  16       44.99       44.66      8.20 o 
   7   7  16        0.11       16.15      8.48 o 
   8   7  16       10.88       14.33     10.39 o 
   9   7  16        5.25        8.97      9.56 o 
   0   8  16        0.80       -1.65     22.18 o 
   1   8  16        0.43       18.11     17.96 o 
   2   8  16        0.97       15.50     12.37 o 
   3   8  16        0.77       -0.35     12.06 o 
   4   8  16        1.17        0.46     12.28 o 
   5   8  16        2.29       -2.39      8.11 o 
   6   8  16        9.28        8.44     10.66 o 
   7   8  16        1.52        0.15      8.90 o 
   8   8  16        0.11        3.85      9.63 o 
   1   9  16        0.44        2.07     13.14 o 
   2   9  16        2.03       17.11     13.31 o 
   3   9  16       19.62       27.00     13.63 o 
   4   9  16        2.83        6.57     11.23 o 
   5   9  16        0.77      -14.52     11.74 o 
   0  10  16       19.87        9.34     17.64 o 
   1   1  17     1519.36     1554.52     64.84 o 
   2   1  17        1.30        0.55      6.21 o 
   3   1  17     1401.70     1372.92     57.77 o 
   4   1  17      298.56      263.75     12.01 o 
   5   1  17     1693.15     1743.02     54.67 o 
   6   1  17      763.40      733.46     24.34 o 
   7   1  17      135.95      157.92      7.82 o 
   8   1  17        2.46        3.15      5.32 o 
   9   1  17        1.73       -0.20      5.44 o 
  10   1  17       76.89       67.56      6.76 o 
  11   1  17       57.08       53.67      7.21 o 
  12   1  17        8.87        7.17      7.51 o 
  13   1  17       11.36       20.39      8.82 o 
   0   2  17       11.31        3.67      8.19 o 
   1   2  17     4504.01     4599.66    189.46 o 
   2   2  17     1275.80     1233.36     51.98 o 
   3   2  17      142.42      129.34     10.34 o 
   4   2  17       32.57        8.94      5.78 o 
   5   2  17       84.18       92.76      6.35 o 
   6   2  17        0.58       -2.80      5.21 o 
   7   2  17     1740.35     1937.49     60.28 o 
   8   2  17        7.89        6.62      4.70 o 
   9   2  17      240.78      299.18     10.67 o 
  10   2  17       89.18       83.95      6.93 o 
  11   2  17        2.63       -9.84      6.97 o 
  12   2  17       75.22       74.01      8.07 o 
   1   3  17       38.27       32.64      6.47 o 
   2   3  17      126.23      106.13      9.18 o 
   3   3  17      246.89      218.54     11.40 o 
   4   3  17      887.33      943.56     40.34 o 
   5   3  17        0.45        2.92      5.40 o 
   6   3  17       20.62       13.58      5.91 o 
   7   3  17       18.24       11.80      5.12 o 
   8   3  17       23.30       32.78      6.58 o 
   9   3  17      107.06      113.99      6.88 o 
  10   3  17        1.25       -2.14      6.21 o 
  11   3  17        4.84        1.93      7.60 o 
  12   3  17       21.24       22.29      8.23 o 
   0   4  17       33.36        3.05      3.34 o 
   2   4  17       17.35        8.32     11.44 o 
   3   4  17      310.64      310.74     18.51 o 
   4   4  17       20.87       36.37      7.90 o 
   5   4  17       68.75       67.33      7.69 o 
   6   4  17      328.57      359.42     14.80 o 
   7   4  17      137.32      153.91      8.37 o 
   8   4  17        3.39       18.52      6.96 o 
   9   4  17       29.45       52.49      6.64 o 
  10   4  17       28.65       19.15      6.99 o 
  11   4  17       14.55       28.05      8.02 o 
  12   4  17        8.82       16.06      8.46 o 
   1   5  17       42.92       30.96     23.74 o 
   2   5  17        0.74       -3.93     11.73 o 
   3   5  17      249.60      262.88     21.88 o 
   4   5  17      392.94      327.03     19.41 o 
   5   5  17        5.57       26.44      9.43 o 
   6   5  17      145.63      151.80     12.85 o 
   7   5  17       32.83       46.63      7.45 o 
   8   5  17        7.47       -3.77      9.18 o 
   9   5  17       52.52       49.28      8.91 o 
  10   5  17        0.60       -4.66      7.60 o 
  11   5  17       39.34       41.91      8.93 o 
   0   6  17      304.60      297.87     34.12 o 
   1   6  17        1.87       -8.47     19.10 o 
   2   6  17       17.96        8.94     14.12 o 
   3   6  17        2.10        7.63     15.19 o 
   4   6  17        0.63       -7.22     11.15 o 
   5   6  17      304.39      294.49     16.63 o 
   6   6  17        0.44       -0.13      7.31 o 
   7   6  17        4.40       13.53      7.73 o 
   8   6  17       36.48       41.36      8.60 o 
   9   6  17       12.83        6.93      8.93 o 
  10   6  17       11.55       21.91      9.90 o 
   1   7  17       16.55       27.12     15.62 o 
   2   7  17        0.27      -20.07     15.29 o 
   3   7  17        4.55       -4.08     11.70 o 
   4   7  17        2.40       -0.60     12.17 o 
   5   7  17       29.00       20.95     11.02 o 
   6   7  17       21.64       28.48     11.51 o 
   7   7  17        7.05       11.07      8.14 o 
   8   7  17        8.27        8.82      9.00 o 
   9   7  17        5.28       -0.45      9.50 o 
   0   8  17        6.68      -14.07     22.71 o 
   1   8  17        2.15        6.34     16.82 o 
   2   8  17        0.05       -2.25     16.84 o 
   3   8  17        2.68       12.24     12.71 o 
   4   8  17        1.77        4.23     12.52 o 
   5   8  17       31.13       36.43     11.76 o 
   6   8  17        3.48       11.78     10.17 o 
   7   8  17       12.15       30.78      8.95 o 
   1   9  17        1.13       -8.94     17.18 o 
   2   9  17        1.18       -3.88     13.54 o 
   3   9  17        0.49       16.66     14.14 o 
   4   9  17        3.95        1.40     11.57 o 
   5   9  17        1.23        6.47     12.17 o 
   0   0  18       28.89       50.33     13.62 o 
   1   0  18     1586.91     1508.62     89.45 o 
   2   0  18      472.91      511.25     33.23 o 
   3   0  18      156.54      127.04     13.61 o 
   4   0  18      152.89      159.24     14.97 o 
   5   0  18      738.95      749.93     38.25 o 
   6   0  18      234.22      221.64     12.56 o 
   7   0  18      922.79      922.67     39.88 o 
   8   0  18       11.10       21.60      9.14 o 
   9   0  18      214.70      205.48     11.69 o 
  10   0  18       42.57       40.11      9.12 o 
  11   0  18       24.80       22.86     10.01 o 
  12   0  18       53.81       81.91     11.57 o 
   1   1  18      244.77      237.84     12.55 o 
   2   1  18      229.66      237.95     17.91 o 
   3   1  18      850.61      856.30     37.26 o 
   4   1  18      108.61      102.01      7.76 o 
   5   1  18      293.72      262.58     11.43 o 
   6   1  18      164.22      151.18      8.05 o 
   7   1  18       32.45       40.23      6.02 o 
   8   1  18       70.58       71.18      7.05 o 
   9   1  18       57.29       56.81      5.77 o 
  10   1  18        2.69        5.30      6.14 o 
  11   1  18       69.49       68.44      7.38 o 
  12   1  18       14.77       16.92      8.93 o 
   0   2  18      279.34      317.16     26.71 o 
   1   2  18       29.72       32.12      6.65 o 
   2   2  18        2.58       -9.51      6.50 o 
   3   2  18      367.33      304.74     15.29 o 
   4   2  18        9.89       23.30      6.44 o 
   5   2  18       32.23       34.77      6.26 o 
   6   2  18      218.54      200.90      9.28 o 
   7   2  18      106.11      108.92      7.54 o 
   8   2  18       84.21       72.27      6.11 o 
   9   2  18       12.61       25.73      6.97 o 
  10   2  18        1.40        1.10      6.01 o 
  11   2  18        3.45        4.53      6.93 o 
  12   2  18        5.52        5.77      7.58 o 
   1   3  18      530.14      518.76     23.76 o 
   2   3  18       86.02      102.89     12.04 o 
   3   3  18     2010.20     2136.82     79.52 o 
   4   3  18     1018.29     1072.05     40.83 o 
   5   3  18       20.88       29.70      6.83 o 
   6   3  18      192.94      179.68      9.70 o 
   7   3  18      286.13      295.67     11.96 o 
   8   3  18       24.26       35.90      7.52 o 
   9   3  18       61.07       46.72      6.75 o 
  10   3  18        2.59       20.80      6.59 o 
  11   3  18      138.07      155.45      9.44 o 
  12   3  18        0.58       -7.27      8.15 o 
   0   4  18       50.25       14.72     17.21 o 
   1   4  18      326.52      334.04     36.66 o 
   2   4  18        5.65       17.26     12.76 o 
   3   4  18       43.94       58.92     13.80 o 
   4   4  18        0.56       -1.97      9.18 o 
   5   4  18       85.43       82.34      9.52 o 
   6   4  18       34.31       17.09      8.05 o 
   7   4  18      525.27      522.64     20.27 o 
   8   4  18        3.28        1.83      6.65 o 
   9   4  18        0.95        1.36      7.87 o 
  10   4  18      118.10      122.26      9.51 o 
  11   4  18        1.83        4.63      7.63 o 
   1   5  18       27.35       29.31     13.77 o 
   2   5  18       44.05       13.37     12.85 o 
   3   5  18       38.76       72.22     17.51 o 
   4   5  18       32.43       24.06     18.74 o 
   5   5  18        2.62        3.54     11.47 o 
   6   5  18        0.04       11.53     10.11 o 
   7   5  18      148.91      144.72     11.10 o 
   8   5  18        0.65       -8.41      7.60 o 
   9   5  18       18.92       15.67      8.47 o 
  10   5  18       12.76       -1.75      9.24 o 
   0   6  18        1.64      -28.39     18.80 o 
   1   6  18      192.11      245.88     23.55 o 
   2   6  18       27.63       47.86     15.24 o 
   3   6  18      184.68      178.18     28.50 o 
   4   6  18        8.38       -0.34     14.38 o 
   5   6  18        0.91        2.19     10.29 o 
   6   6  18        2.13        5.42     11.19 o 
   7   6  18      175.74      199.39     13.01 o 
   8   6  18       45.73       63.84      8.57 o 
   9   6  18       15.56       28.95     10.39 o 
  10   6  18       14.10       26.86     10.67 o 
   1   7  18      124.68      113.63     27.78 o 
   2   7  18        0.71        6.66     16.12 o 
   3   7  18       52.59       46.93     17.01 o 
   4   7  18        6.93       -8.00     12.40 o 
   5   7  18        0.26        3.98     10.92 o 
   6   7  18       29.96       29.80     11.91 o 
   7   7  18       48.02       47.44     11.04 o 
   8   7  18        8.78       -3.27     11.23 o 
   0   8  18       30.52       33.87     23.82 o 
   1   8  18        3.34      -17.15     16.99 o 
   2   8  18        0.04       22.60     17.58 o 
   3   8  18        9.05       33.86     20.13 o 
   4   8  18        0.47       17.49     13.81 o 
   5   8  18        2.39       14.18     12.04 o 
   6   8  18        2.95        1.08     12.13 o 
   7   8  18        2.03       -5.43     11.36 o 
   1   9  18        8.82       40.51     19.40 o 
   2   9  18        9.58       10.32     18.71 o 
   3   9  18       18.35       31.26     14.42 o 
   4   9  18        0.74        1.72     12.33 o 
   1   1  19      728.93      750.92     33.02 o 
   2   1  19       21.76        8.78      7.09 o 
   3   1  19     1133.33     1185.23     50.33 o 
   4   1  19      164.70      205.54     10.83 o 
   5   1  19     1097.66     1155.49     40.30 o 
   6   1  19       39.90       31.14      7.05 o 
   7   1  19       24.40       27.18      6.79 o 
   8   1  19       60.08       78.38      7.34 o 
   9   1  19       36.41       39.62      8.03 o 
  10   1  19        5.61       -0.85      6.87 o 
  11   1  19      149.19      162.31      8.70 o 
  12   1  19        1.44       17.19      7.46 o 
   0   2  19       18.78       16.79      9.35 o 
   1   2  19     1582.50     1636.67     68.57 o 
   2   2  19        8.66       -2.10     11.08 o 
   3   2  19        2.13       -5.96      7.11 o 
   4   2  19       62.68       53.87      8.29 o 
   5   2  19       41.50       47.19      6.88 o 
   6   2  19       41.62       63.57      7.57 o 
   7   2  19      298.12      296.48     12.09 o 
   8   2  19       10.27       20.75      7.36 o 
   9   2  19      200.58      228.37     11.22 o 
  10   2  19       37.28       29.94      7.19 o 
  11   2  19        1.34        7.79      7.99 o 
  12   2  19       14.08       25.96      7.50 o 
   1   3  19       88.28       57.52      7.33 o 
   2   3  19       84.12       75.33     12.45 o 
   3   3  19        9.57        7.86      6.09 o 
   4   3  19       40.31       37.29      6.75 o 
   5   3  19      191.77      195.31     14.32 o 
   6   3  19       13.42        9.01      7.56 o 
   7   3  19        3.98       15.27      8.45 o 
   8   3  19       15.23       25.14      9.53 o 
   9   3  19        0.55        5.39      9.11 o 
  10   3  19       17.19       -1.88      7.79 o 
  11   3  19        9.03        3.55      8.79 o 
   0   4  19       75.11       33.27     18.94 o 
   1   4  19       75.51       85.14     17.41 o 
   2   4  19        7.32       16.91     13.20 o 
   3   4  19       12.86       13.50     13.03 o 
   4   4  19       12.38        1.41     14.36 o 
   5   4  19        0.23       -7.27     14.09 o 
   6   4  19       31.99       24.42      8.58 o 
   7   4  19      219.84      259.10     13.49 o 
   8   4  19       12.30       18.85      9.17 o 
   9   4  19       10.10       24.32     10.51 o 
  10   4  19       32.05       43.33      8.44 o 
  11   4  19        2.07        4.93      8.71 o 
   1   5  19      225.57      202.15     39.94 o 
   2   5  19        4.18      -16.25     13.86 o 
   3   5  19      580.82      612.19     42.56 o 
   4   5  19       94.20       66.84     24.83 o 
   5   5  19      102.25      116.02     17.94 o 
   6   5  19       16.00       21.56     10.80 o 
   7   5  19       65.73       67.68     11.77 o 
   8   5  19       20.37       17.41     10.48 o 
   9   5  19       44.31       33.49     10.79 o 
  10   5  19       19.79       36.47      9.31 o 
   0   6  19       20.97       57.32     23.24 o 
   1   6  19       32.08       28.40     14.77 o 
   2   6  19       13.25       11.83     14.58 o 
   3   6  19       68.35       28.17     15.88 o 
   4   6  19       47.49       44.51     19.60 o 
   5   6  19       12.16       10.72     13.06 o 
   6   6  19       30.52       20.98     11.33 o 
   7   6  19       18.50        3.98     12.00 o 
   8   6  19        1.28       13.39     10.88 o 
   9   6  19        0.00       11.99     11.10 o 
   1   7  19       56.26       42.51     17.13 o 
   2   7  19        1.66      -10.44     16.73 o 
   3   7  19        0.39      -21.99     15.72 o 
   4   7  19        8.31        1.51     17.42 o 
   5   7  19      109.35      131.63     12.70 o 
   6   7  19        0.31       12.28     12.10 o 
   7   7  19        2.00       -3.14     12.06 o 
   8   7  19        6.93        9.85     11.17 o 
   0   8  19       29.62       50.13     25.26 o 
   1   8  19        4.01        8.97     22.74 o 
   2   8  19        0.05      -10.19     17.95 o 
   3   8  19        9.72        8.22     18.31 o 
   4   8  19       57.30       38.81     14.10 o 
   5   8  19        6.34        9.71     11.85 o 
   6   8  19        0.10        5.39     12.57 o 
   1   9  19        0.25      -13.36     18.96 o 
   2   9  19       16.15       54.81     20.28 o 
   3   9  19        0.02        2.35     18.95 o 
   0   0  20      761.70      718.72     63.76 o 
   1   0  20     2724.62     2764.32    162.20 o 
   2   0  20      344.86      297.06     28.69 o 
   3   0  20      338.85      329.00     33.48 o 
   4   0  20       84.86       58.64     12.78 o 
   5   0  20      134.46      141.80     12.41 o 
   6   0  20        4.05        4.40     10.05 o 
   7   0  20      286.34      318.41     19.84 o 
   8   0  20        3.66        7.39      9.87 o 
   9   0  20      245.19      305.46     17.34 o 
  10   0  20      187.72      178.48     16.41 o 
  11   0  20       16.29       33.74     13.70 o 
  12   0  20       58.83       51.39     16.42 o 
   1   1  20      460.37      448.84     21.65 o 
   2   1  20       11.57        1.75      7.37 o 
   3   1  20      447.95      472.70     23.17 o 
   4   1  20      201.31      193.88     10.66 o 
   5   1  20      669.19      691.79     25.55 o 
   6   1  20       96.78       92.83      8.20 o 
   7   1  20       13.28       17.40      7.61 o 
   8   1  20       22.41       23.63      7.67 o 
   9   1  20       48.32       52.86      8.41 o 
  10   1  20        6.34        3.00      8.60 o 
  11   1  20       47.31       56.67     10.18 o 
  12   1  20        0.09       -9.83     10.24 o 
   0   2  20       58.65       42.54     13.69 o 
   1   2  20      321.73      394.13     19.25 o 
   2   2  20        0.57       -1.36      7.32 o 
   3   2  20      126.56      143.17     10.31 o 
   4   2  20       15.12        1.83      6.92 o 
   5   2  20        4.13       -1.99      6.50 o 
   6   2  20      176.85      152.90      9.37 o 
   7   2  20       63.74       64.25      8.27 o 
   8   2  20       66.78       52.42      8.93 o 
   9   2  20      107.85      128.66      9.44 o 
  10   2  20        0.62        7.72      8.76 o 
  11   2  20        8.63       20.88      9.81 o 
   1   3  20      121.78      137.74     13.54 o 
   2   3  20       74.63       81.38     10.49 o 
   3   3  20     1019.74     1161.17     49.40 o 
   4   3  20       41.10       13.19     10.13 o 
   5   3  20      716.51      778.50     44.84 o 
   6   3  20      189.42      130.34     11.97 o 
   7   3  20      250.13      290.75     17.00 o 
   8   3  20        3.68       -5.50      9.41 o 
   9   3  20      183.35      176.58     11.62 o 
  10   3  20       96.14      112.36     11.02 o 
  11   3  20       18.76       29.36     11.39 o 
   0   4  20        1.14      -13.35     19.20 o 
   1   4  20      222.77      181.09     17.78 o 
   2   4  20      159.94      144.90     17.13 o 
   3   4  20      114.89      101.29     16.16 o 
   4   4  20        0.71       15.05     13.57 o 
   5   4  20       37.92       41.56     15.17 o 
   6   4  20       25.21       14.89     12.41 o 
   7   4  20       79.27       60.40     19.35 o 
   8   4  20       15.50       30.46     10.66 o 
   9   4  20       44.96       63.27     11.14 o 
  10   4  20       12.75       16.44      9.95 o 
   1   5  20        4.04        9.67     15.19 o 
   2   5  20       46.10       34.67     14.10 o 
   3   5  20       16.21       -2.86     21.33 o 
   4   5  20       27.26       14.50     16.13 o 
   5   5  20        6.62       16.49     16.54 o 
   6   5  20        0.15       -3.74     12.37 o 
   7   5  20       83.49       90.76     11.95 o 
   8   5  20       21.84       22.99     12.23 o 
   9   5  20        0.85       -6.64     10.44 o 
  10   5  20       13.53       28.79     11.65 o 
   0   6  20        0.45      -20.40     22.93 o 
   1   6  20        6.90        8.24     16.06 o 
   2   6  20       12.40       16.47     16.00 o 
   3   6  20       21.86        0.11     15.75 o 
   4   6  20       10.20        8.55     17.15 o 
   5   6  20        2.99        0.01     12.91 o 
   6   6  20       76.11       79.97     11.91 o 
   7   6  20       18.02       28.20     12.15 o 
   8   6  20        0.27       -4.63     15.17 o 
   9   6  20       12.84       13.43     11.42 o 
   1   7  20        0.47       -4.78     19.75 o 
   2   7  20        2.24        2.71     16.54 o 
   3   7  20        6.92        1.28     17.66 o 
   4   7  20        1.05        0.35     21.80 o 
   5   7  20       21.97      -18.19     21.63 o 
   6   7  20        2.05        3.32     12.54 o 
   7   7  20       11.08        9.31     12.71 o 
   0   8  20        0.50      -18.65     25.34 o 
   1   8  20        6.48        3.62     24.46 o 
   2   8  20        3.75       -2.76     36.05 o 
   3   8  20        1.15      -24.85     18.45 o 
   4   8  20        4.78       11.94     28.98 o 
   5   8  20        3.38       21.65     13.00 o 
   1   1  21      106.70      102.63      9.31 o 
   2   1  21      205.41      202.99     12.43 o 
   3   1  21     1697.57     1869.47     78.33 o 
   4   1  21        6.28       -9.88      7.42 o 
   5   1  21      331.24      346.94     14.51 o 
   6   1  21       20.58        4.56      7.55 o 
   7   1  21       92.93       99.64      8.99 o 
   8   1  21      103.79      101.11      9.68 o 
   9   1  21      121.86      112.08      9.42 o 
  10   1  21       42.67       70.34      9.31 o 
  11   1  21       85.67      100.91     10.82 o 
   0   2  21      126.77      102.31     18.81 o 
   1   2  21      777.72      835.41     36.56 o 
   2   2  21       80.77       59.27      8.70 o 
   3   2  21       20.34       30.95      8.54 o 
   4   2  21       61.65       59.89      7.86 o 
   5   2  21       94.43       88.80      8.87 o 
   6   2  21        0.48      -13.20      7.27 o 
   7   2  21      462.62      497.59     20.07 o 
   8   2  21        1.05       -5.73      9.42 o 
   9   2  21       28.47       25.96      9.06 o 
  10   2  21      127.94      128.01     10.05 o 
  11   2  21        4.24       -5.15     10.15 o 
   1   3  21       72.71       90.89     10.80 o 
   2   3  21       61.61       50.94     10.65 o 
   3   3  21        6.22        3.93      9.72 o 
   4   3  21       11.70       -8.00     10.86 o 
   5   3  21        0.37        8.29     14.97 o 
   6   3  21       39.52       25.28      9.85 o 
   7   3  21       60.07       60.59     16.20 o 
   8   3  21        0.26        6.14     10.08 o 
   9   3  21        8.04       13.51     10.54 o 
  10   3  21       13.15       21.63     10.19 o 
   0   4  21      266.79      246.87     29.64 o 
   1   4  21      405.26      398.06     28.82 o 
   2   4  21        2.30        0.01     14.17 o 
   3   4  21        7.55        2.34     18.74 o 
   4   4  21        0.80       -5.67     14.61 o 
   5   4  21        0.85      -20.09     20.35 o 
   6   4  21      141.91      127.56     15.17 o 
   7   4  21        5.42        7.99     13.19 o 
   8   4  21        1.60        2.75     11.61 o 
   9   4  21      115.14      141.70     14.56 o 
  10   4  21        4.34       -4.68     11.52 o 
   1   5  21       15.85        8.32     15.40 o 
   2   5  21      106.23      108.27     17.06 o 
   3   5  21      108.86      107.66     18.09 o 
   4   5  21        7.73        7.32     15.00 o 
   5   5  21       93.80      106.53     29.39 o 
   6   5  21       28.72      -16.49     13.88 o 
   7   5  21       39.96       42.10     14.23 o 
   8   5  21        2.42        4.98     12.45 o 
   9   5  21       50.88       30.07     13.19 o 
   0   6  21        8.66      -15.16     24.13 o 
   1   6  21       12.73       -4.49     15.69 o 
   2   6  21        8.63      -10.86     16.29 o 
   3   6  21        4.02      -12.02     22.46 o 
   4   6  21       27.17       12.70     19.57 o 
   5   6  21       19.89       15.69     17.36 o 
   6   6  21       13.16       21.24     14.48 o 
   7   6  21        3.15       15.08     11.85 o 
   8   6  21       41.28       40.43     13.60 o 
   1   7  21        5.90        4.45     17.03 o 
   2   7  21       15.87       -3.01     18.11 o 
   3   7  21        8.13       19.03     18.40 o 
   4   7  21        8.96      -17.76     18.19 o 
   5   7  21        4.21       26.88     15.01 o 
   6   7  21        0.00        2.22     15.62 o 
   0   8  21        3.23       -8.10     26.26 o 
   1   8  21       11.06       10.68     18.96 o 
   2   8  21        1.53       -2.56     18.39 o 
   3   8  21        2.61        6.59     19.36 o 
   4   8  21        0.23        0.84     21.83 o 
   0   0  22      100.41       84.40     18.84 o 
   1   0  22     1513.83     1475.16     88.40 o 
   2   0  22       83.86       83.63     13.44 o 
   3   0  22       58.58      105.13     19.56 o 
   4   0  22      441.20      440.57     35.23 o 
   5   0  22       52.54       67.92     11.00 o 
   6   0  22       27.70        6.33     10.65 o 
   7   0  22      334.30      327.26     20.53 o 
   8   0  22        0.82        0.96     13.17 o 
   9   0  22      332.76      366.61     23.40 o 
  10   0  22        3.95      -17.22     13.40 o 
  11   0  22       10.36        0.55     14.31 o 
   1   1  22      365.19      370.77     18.65 o 
   2   1  22       30.41       22.82      9.11 o 
   3   1  22      125.01      125.40     10.91 o 
   4   1  22      172.80      175.28     10.56 o 
   5   1  22      152.55      150.40      9.25 o 
   6   1  22       19.62       -1.37      7.75 o 
   7   1  22       41.52       42.16      8.40 o 
   8   1  22       35.52       43.98      9.13 o 
   9   1  22       17.43       13.71     10.42 o 
  10   1  22        2.42        5.59      9.21 o 
  11   1  22       17.90       10.86     10.13 o 
   0   2  22       34.46       23.71     12.09 o 
   1   2  22      104.86      103.79     11.46 o 
   2   2  22       77.43       89.70      9.75 o 
   3   2  22        4.48       -2.67     10.23 o 
   4   2  22       11.73        3.53      7.73 o 
   5   2  22        7.55       -2.21      7.97 o 
   6   2  22        0.74       -5.03      7.83 o 
   7   2  22       39.93       39.90      8.42 o 
   8   2  22       20.26       38.61     10.08 o 
   9   2  22       36.68       33.22      9.61 o 
  10   2  22        2.71        4.81     10.20 o 
   1   3  22      179.77      162.39     17.95 o 
   2   3  22       44.96       45.92     10.90 o 
   3   3  22      197.59      201.98     15.45 o 
   4   3  22       92.05      119.14     13.51 o 
   5   3  22      363.94      356.28     21.82 o 
   6   3  22        0.45       14.19     13.68 o 
   7   3  22       17.20       36.99     10.92 o 
   8   3  22       87.30       89.98     13.84 o 
   9   3  22       11.02       -6.36     10.86 o 
  10   3  22       19.65       28.92     14.24 o 
   0   4  22       51.45       37.07     22.34 o 
   1   4  22      307.24      277.01     23.10 o 
   2   4  22       88.87       87.46     15.73 o 
   3   4  22        8.91       21.28     15.79 o 
   4   4  22       16.13       18.71     14.85 o 
   5   4  22        5.45      -10.68     23.37 o 
   6   4  22        3.88       22.17     13.66 o 
   7   4  22       63.34       64.53     13.86 o 
   8   4  22       19.75       19.59     21.38 o 
   9   4  22       25.00       45.90     13.08 o 
   1   5  22        8.02       20.41     16.25 o 
   2   5  22        8.58        7.23     15.90 o 
   3   5  22       25.71       13.05     21.11 o 
   4   5  22       60.81       54.79     28.35 o 
   5   5  22       12.56       16.47     17.69 o 
   6   5  22        6.55       10.13     13.27 o 
   7   5  22        0.39      -18.98     14.60 o 
   8   5  22        0.08       -6.38     13.02 o 
   0   6  22       41.24        3.65     25.17 o 
   1   6  22       75.05       99.32     18.06 o 
   2   6  22       24.35        5.22     17.30 o 
   3   6  22        0.28      -20.04     17.55 o 
   4   6  22       35.14       43.20     18.08 o 
   5   6  22        0.12      -27.87     18.58 o 
   6   6  22        4.04        1.79     15.01 o 
   7   6  22       11.15        1.71     15.62 o 
   1   7  22        1.43       -7.05     16.55 o 
   2   7  22        8.33        6.51     18.84 o 
   3   7  22       29.44       31.45     19.43 o 
   4   7  22       40.68        6.87     19.26 o 
   5   7  22        0.87       -1.03     18.53 o 
   6   7  22        0.50        1.47     15.01 o 
   0   8  22        0.06      -14.44     26.96 o 
   1   8  22        3.00        9.17     19.94 o 
   2   8  22        1.94       20.23     20.24 o 
   3   8  22        3.69       -5.47     20.24 o 
   1   1  23       46.30       63.95      9.23 o 
   2   1  23        0.55        2.67      8.90 o 
   3   1  23      139.06      135.11     11.36 o 
   4   1  23       18.38       29.70      9.94 o 
   5   1  23      380.12      362.52     15.32 o 
   6   1  23        2.01        0.33      7.90 o 
   7   1  23       47.19       35.89      8.75 o 
   8   1  23       90.55       88.38      9.83 o 
   9   1  23        4.83       -4.66      9.52 o 
  10   1  23       45.76       70.96     10.74 o 
   0   2  23        2.41      -26.47     13.24 o 
   1   2  23     1180.43     1267.22     54.14 o 
   2   2  23       30.95       31.44      9.36 o 
   3   2  23        3.67        2.03      9.20 o 
   4   2  23      109.40       93.90      9.09 o 
   5   2  23       68.68       74.48      9.10 o 
   6   2  23       13.35       -3.11      8.18 o 
   7   2  23      110.35      114.07     12.18 o 
   8   2  23       14.33       -0.72     11.53 o 
   9   2  23      210.26      242.76     16.83 o 
  10   2  23        1.37       -2.49     11.78 o 
   1   3  23      148.46       97.08     17.50 o 
   2   3  23        4.33       -1.31     13.92 o 
   3   3  23        9.93       11.13     14.03 o 
   4   3  23       37.21       29.83     12.06 o 
   5   3  23       33.11        6.50     12.25 o 
   6   3  23       62.86       41.60     11.36 o 
   7   3  23        0.26       14.88     11.62 o 
   8   3  23        0.07      -18.98     11.95 o 
   9   3  23       65.15       76.38     16.00 o 
   0   4  23      160.74      231.79     31.60 o 
   1   4  23      279.55      300.19     25.07 o 
   2   4  23        1.68        2.12     14.61 o 
   3   4  23        3.23        6.42     15.69 o 
   4   4  23        3.89       -3.03     19.87 o 
   5   4  23        3.87      -11.96     17.40 o 
   6   4  23       19.21       15.36     20.13 o 
   7   4  23        0.51        0.91     14.52 o 
   8   4  23        1.57      -28.68     14.49 o 
   9   4  23       83.28       82.97     17.28 o 
   1   5  23        6.50      -19.00     17.28 o 
   2   5  23        8.65       -6.15     16.23 o 
   3   5  23       70.40       72.95     18.15 o 
   4   5  23       17.54       33.73     18.40 o 
   5   5  23       80.28       50.10     18.81 o 
   6   5  23        0.33       -5.71     14.51 o 
   7   5  23        0.11        9.77     15.37 o 
   8   5  23       33.96       58.04     16.69 o 
   0   6  23        1.21      -34.09     25.81 o 
   1   6  23        0.87      -11.86     18.17 o 
   2   6  23       40.00       48.01     18.46 o 
   3   6  23       11.45       51.35     19.07 o 
   4   6  23        0.24      -28.33     18.80 o 
   5   6  23        2.84        9.03     20.93 o 
   6   6  23        0.17        7.26     15.47 o 
   7   6  23       40.36       25.71     16.02 o 
   1   7  23        0.56        3.92     19.16 o 
   2   7  23        0.08       -9.88     19.47 o 
   3   7  23        6.17      -24.07     19.61 o 
   4   7  23       15.88       37.81     20.08 o 
   5   7  23        7.60       -9.68     15.63 o 
   0   0  24        0.43      -18.52     18.61 o 
   1   0  24      509.25      614.88     41.22 o 
   2   0  24        0.75       -3.72     13.30 o 
   3   0  24       50.73       56.09     20.60 o 
   4   0  24      107.26      122.06     16.57 o 
   5   0  24       67.46       61.16     12.07 o 
   6   0  24       75.32       75.49     13.64 o 
   7   0  24      405.29      397.24     23.75 o 
   8   0  24       62.57       68.62     14.42 o 
   9   0  24       11.90       26.66     14.86 o 
  10   0  24       63.86       77.89     18.82 o 
   1   1  24       58.19       64.57      9.97 o 
   2   1  24       19.51       18.91      9.52 o 
   3   1  24       91.04       90.94     11.06 o 
   4   1  24        0.05       -2.89     10.05 o 
   5   1  24       30.43       41.28      8.12 o 
   6   1  24       20.52        4.53      8.42 o 
   7   1  24        4.25       -4.74      8.79 o 
   8   1  24       27.76       23.94      9.31 o 
   9   1  24        5.82        8.74     10.12 o 
  10   1  24        0.14        8.89     11.58 o 
   0   2  24      137.28      159.54     31.73 o 
   1   2  24      129.92      160.20     12.15 o 
   2   2  24       95.58      118.31     11.07 o 
   3   2  24       41.76       42.69     10.12 o 
   4   2  24       16.04        1.60      9.11 o 
   5   2  24       19.89       -1.09      9.92 o 
   6   2  24       24.74       47.02     12.66 o 
   7   2  24       15.52       31.04     11.65 o 
   8   2  24        3.53       -0.74     12.10 o 
   9   2  24       37.09       42.36     13.39 o 
   1   3  24       25.47       16.41     21.01 o 
   2   3  24        4.40       -4.74     15.22 o 
   3   3  24       82.93       68.69     17.31 o 
   4   3  24       37.74       35.63     22.50 o 
   5   3  24      109.09      127.50     19.48 o 
   6   3  24       29.53       22.01     13.96 o 
   7   3  24       32.44       45.76     12.12 o 
   8   3  24       42.71       26.99     12.54 o 
   9   3  24       18.13       24.31     13.49 o 
   0   4  24       18.47       24.02     21.79 o 
   1   4  24      165.94      178.17     19.98 o 
   2   4  24       14.21       -8.44     14.54 o 
   3   4  24        1.91       19.18     17.13 o 
   4   4  24        0.65      -28.61     16.70 o 
   5   4  24       19.72       23.71     18.21 o 
   6   4  24       15.14        0.05     14.41 o 
   7   4  24       30.88       26.89     15.18 o 
   8   4  24        7.42       -4.33     15.26 o 
   1   5  24        0.53       -6.13     17.32 o 
   2   5  24        4.83        1.45     15.54 o 
   3   5  24        2.57      -10.24     17.70 o 
   4   5  24        9.26        6.63     18.88 o 
   5   5  24        0.09        0.73     18.82 o 
   6   5  24        0.13       -2.19     30.22 o 
   7   5  24       10.51       -9.39     14.94 o 
   0   6  24       21.86       46.01     27.61 o 
   1   6  24      131.00      170.53     22.29 o 
   2   6  24       15.13       15.78     18.82 o 
   3   6  24        0.13       -2.88     23.39 o 
   4   6  24        5.31        8.70     19.46 o 
   5   6  24        2.30        0.93     31.38 o 
   6   6  24       13.60       18.06     21.57 o 
   1   7  24       10.57       10.02     19.93 o 
   2   7  24        0.57        3.03     20.11 o 
   3   7  24       34.44       31.24     21.06 o 
   1   1  25      213.50      228.14     14.61 o 
   2   1  25        5.15       -3.86      9.81 o 
   3   1  25      203.57      212.82     14.26 o 
   4   1  25       35.09       41.56      9.10 o 
   5   1  25       97.34      105.86      9.40 o 
   6   1  25        2.52       -4.16      8.50 o 
   7   1  25       58.05       82.11     10.32 o 
   8   1  25       45.94       34.90     10.01 o 
   9   1  25        5.25        5.78     10.36 o 
   0   2  25        7.09        9.95     13.63 o 
   1   2  25      182.27      170.23     12.82 o 
   2   2  25       67.80       80.19     10.92 o 
   3   2  25      122.61      129.08     14.45 o 
   4   2  25       94.13       92.69     13.92 o 
   5   2  25        8.62       11.79     13.19 o 
   6   2  25       20.30       34.69     11.63 o 
   7   2  25      165.42      146.22     14.04 o 
   8   2  25        7.66       14.84     12.85 o 
   9   2  25       41.12       54.98     14.91 o 
   1   3  25       16.00        3.72     16.42 o 
   2   3  25        0.01       12.22     15.16 o 
   3   3  25       33.96       43.61     16.62 o 
   4   3  25        0.31        5.37     17.66 o 
   5   3  25        2.69       13.46     16.92 o 
   6   3  25       14.14        2.51     14.18 o 
   7   3  25        3.97        6.78     14.08 o 
   8   3  25        2.54        3.07     15.49 o 
   0   4  25       99.52      113.21     27.95 o 
   1   4  25       24.23       55.22     17.03 o 
   2   4  25        8.79       20.81     15.43 o 
   3   4  25        4.63      -17.47     16.65 o 
   4   4  25       10.12       10.80     18.59 o 
   5   4  25        0.01        7.75     18.75 o 
   6   4  25        9.74        3.79     14.96 o 
   7   4  25       11.48       -2.30     14.88 o 
   1   5  25       26.90       35.99     18.70 o 
   2   5  25        0.32       -3.26     17.04 o 
   3   5  25       18.71       -0.87     18.79 o 
   4   5  25        0.97      -23.23     30.20 o 
   5   5  25       16.79       -2.60     19.84 o 
   6   5  25        3.10      -10.60     15.52 o 
   0   6  25        0.06      -29.25     26.90 o 
   1   6  25       26.52       10.91     43.88 o 
   2   6  25       18.18       30.80     18.86 o 
   3   6  25        1.42       28.71     18.99 o 
   4   6  25        0.07       22.13     20.19 o 
   5   6  25        0.11        4.15     20.87 o 
   1   7  25        2.70       11.29     20.59 o 
   0   0  26      233.86      319.79     35.90 o 
   1   0  26      483.99      506.80     48.21 o 
   2   0  26        9.12       -2.48     15.30 o 
   3   0  26       44.35       44.93     15.58 o 
   4   0  26       41.13        4.85     19.26 o 
   5   0  26        0.88       -3.93     12.35 o 
   6   0  26       83.76       86.30     13.74 o 
   7   0  26       92.58       83.59     14.49 o 
   8   0  26        0.26        3.12     14.29 o 
   1   1  26       53.39       57.48     14.98 o 
   2   1  26        0.31      -20.83     14.90 o 
   3   1  26      114.18      140.90     13.26 o 
   4   1  26        0.11      -11.31      8.96 o 
   5   1  26       54.27       50.21      8.86 o 
   6   1  26        8.98       -7.87      9.63 o 
   7   1  26       25.05       19.76      9.60 o 
   8   1  26        5.22       -6.67      9.81 o 
   0   2  26      198.10      222.69     31.59 o 
   1   2  26       56.99       65.03     13.32 o 
   2   2  26       10.01       -6.70     12.20 o 
   3   2  26       43.11       55.52     13.90 o 
   4   2  26       11.71       13.65     13.53 o 
   5   2  26        9.87        7.50     15.43 o 
   6   2  26       37.01       43.53     12.26 o 
   7   2  26        2.58       -2.71     12.39 o 
   8   2  26        5.96       -4.48     12.84 o 
   1   3  26       73.58       74.03     17.93 o 
   2   3  26       11.02        5.35     15.90 o 
   3   3  26      167.70      206.03     22.56 o 
   4   3  26       37.50       41.99     18.67 o 
   5   3  26      101.46      106.45     20.46 o 
   6   3  26        0.43       -8.51     14.61 o 
   7   3  26       16.77        7.99     14.47 o 
   0   4  26        0.24      -25.26     23.01 o 
   1   4  26        3.31        5.00     18.04 o 
   2   4  26        0.05       -0.90     16.07 o 
   3   4  26        0.60        6.53     18.35 o 
   4   4  26       35.02       22.73     19.50 o 
   5   4  26       13.37        7.08     20.00 o 
   6   4  26        1.73       -7.57     18.22 o 
   7   4  26       29.13       37.05     15.59 o 
   1   5  26        1.57      -15.75     18.06 o 
   2   5  26        0.10      -10.68     18.91 o 
   3   5  26        9.43       -8.22     19.22 o 
   4   5  26        8.25       13.74     19.95 o 
   5   5  26        1.39       -1.89     20.54 o 
   0   6  26       31.99       35.17     25.81 o 
   1   6  26        1.99       -5.62     25.99 o 
   2   6  26        0.96      -28.87     37.78 o 
   3   6  26        2.05       16.40     21.86 o 
   1   1  27       20.32       13.04     11.09 o 
   2   1  27       78.98       81.66     11.75 o 
   3   1  27      115.21      121.01     13.33 o 
   4   1  27       44.81       48.44      9.73 o 
   5   1  27       45.44       32.25      9.01 o 
   6   1  27        4.10      -12.87      9.34 o 
   7   1  27       41.59       32.18     10.14 o 
   8   1  27        3.85        7.97     13.07 o 
   0   2  27       12.82        1.52     24.58 o 
   1   2  27       69.81       87.34     18.18 o 
   2   2  27       39.20        6.92     16.50 o 
   3   2  27       12.20        5.84     13.82 o 
   4   2  27       10.04       -3.96     13.73 o 
   5   2  27        7.47        4.34     11.46 o 
   6   2  27       87.65       87.70     13.29 o 
   7   2  27       22.11       22.69     13.44 o 
   1   3  27        1.06        4.53     19.17 o 
   2   3  27        2.19      -18.19     17.52 o 
   3   3  27        5.07      -16.64     18.63 o 
   4   3  27       19.00       15.73     19.04 o 
   5   3  27       20.49       -5.60     19.16 o 
   6   3  27        1.66        6.34     15.22 o 
   7   3  27        2.55      -19.72     15.13 o 
   0   4  27        4.72       48.57     27.85 o 
   1   4  27        3.01       15.56     18.96 o 
   2   4  27        0.37      -26.44     34.10 o 
   3   4  27        9.14        8.00     19.21 o 
   4   4  27        2.63        6.02     18.71 o 
   5   4  27        5.95       -4.96     23.46 o 
   6   4  27       25.47       24.60     15.93 o 
   1   5  27       10.91       14.16     19.94 o 
   2   5  27        1.81       -6.72     35.82 o 
   3   5  27       59.93       44.23     38.13 o 
   4   5  27       15.81       19.81     19.35 o 
   0   6  27       32.21       41.47     29.13 o 
   0   0  28      117.95      124.90     26.58 o 
   1   0  28       42.98       58.63     16.79 o 
   2   0  28      154.74      185.35     21.12 o 
   3   0  28       52.71       56.52     17.48 o 
   4   0  28        0.37        2.65     17.23 o 
   5   0  28        2.07      -12.47     13.01 o 
   6   0  28       71.05       52.25     13.61 o 
   7   0  28       32.58       14.57     14.63 o 
   1   1  28        3.21        1.67     11.32 o 
   2   1  28       39.09       52.43     11.95 o 
   3   1  28       79.22       75.68     13.57 o 
   4   1  28        6.79       -8.06      9.96 o 
   5   1  28        7.91        1.07      9.29 o 
   6   1  28        3.93      -11.60     12.20 o 
   7   1  28       12.04        4.75     12.78 o 
   0   2  28       22.67       11.68     25.39 o 
   1   2  28        2.89        3.65     19.51 o 
   2   2  28        3.84       20.66     27.85 o 
   3   2  28        4.08       -8.50     29.43 o 
   4   2  28        2.88       -3.13     18.62 o 
   5   2  28        0.75      -14.08     13.72 o 
   6   2  28        1.26        1.38     14.63 o 
   1   3  28       39.79       25.86     19.04 o 
   2   3  28       56.99       95.58     20.12 o 
   3   3  28       45.48       35.05     21.55 o 
   4   3  28       31.03       45.16     20.32 o 
   5   3  28       19.87       21.89     19.12 o 
   6   3  28        0.03       -8.99     21.85 o 
   0   4  28       10.77       26.16     28.06 o 
   1   4  28       33.87       15.36     19.79 o 
   2   4  28        0.48       40.62     19.77 o 
   3   4  28       19.46        2.53     20.63 o 
   4   4  28        5.26        4.90     20.39 o 
   1   5  28        3.69       19.41     20.38 o 
   2   5  28       11.21       28.91     41.97 o 
   1   1  29       29.73       40.93     12.65 o 
   2   1  29       16.04       26.54     12.25 o 
   3   1  29       20.70       -1.02     14.28 o 
   4   1  29       26.24       55.48     15.44 o 
   5   1  29       28.96       31.39     12.25 o 
   6   1  29        2.87        2.86     15.41 o 
   0   2  29        0.70       -8.20     26.42 o 
   1   2  29       57.66       49.93     19.00 o 
   2   2  29        1.82       -1.04     18.32 o 
   3   2  29       20.52        3.51     18.92 o 
   4   2  29        8.25       -8.87     32.07 o 
   5   2  29        0.45      -12.83     14.22 o 
   1   3  29        1.82       14.42     19.60 o 
   2   3  29        0.00      -33.64     19.25 o 
   3   3  29       25.79        6.21     19.50 o 
   4   3  29        0.34        3.06     29.55 o 
   0   4  29        0.86       23.77     29.39 o 
   1   4  29        7.36      -14.28     26.02 o 
   2   4  29        0.19        8.64     20.58 o 
   3   4  29       24.96       19.67     21.04 o 
   0   0  30        1.34       -7.48     24.71 o 
   1   0  30      108.00      157.65     21.17 o 
   2   0  30       16.32       56.43     19.50 o 
   3   0  30        0.43       12.05     18.07 o 
   4   0  30       17.34        6.18     18.80 o 
   1   1  30       31.98       13.03     14.73 o 
   2   1  30        3.94        6.42     14.97 o 
   3   1  30       14.45       10.03     14.92 o 
   4   1  30        5.51       28.74     15.40 o 
   0   2  30       35.24       24.82     27.26 o 
   1   2  30        6.13       16.85     19.40 o 
   2   2  30       11.38       28.75     19.51 o 
   3   2  30        2.69       15.99     19.57 o 
   4   2  30        1.73      -32.17     28.21 o 
   1   3  30        1.87       14.41     23.94 o 
   2   3  30       14.80       25.53     20.34 o 
   1   1  31        0.04        0.91     32.37 o 
   2   1  31       17.50       24.33     19.32 o 
   0   2  31        0.30      -27.52     27.23 o 
   1   2  31       52.83       39.20     20.35 o 
                                                 
